# Supplementary material for: Plasma Membrane Profiling Reveals Upregulation of ABCA1 by Infected Macrophages Leading to Restriction of Mycobacterial Growth
Source: Front Microbiol. 2016 Jul 12;7:1086. doi: 10.3389/fmicb.2016.01086 (PMC4940386; doi:10.3389/fmicb.2016.01086)
Supplement: Supplementary file 2 [file Table_1.XLSX]

## Sheet: Table S1
Uniprot	Protein names	Species	Gene names	Ratio Expt A	Ratio Expt B	Peps Expt A	Peps Expt B	Sig B Expt A	Sig B Expt B	M	PM	IPM	CS	XC	Nuc	ShG
P08571	Monocyte differentiation antigen CD14	Human	CD14	5.21921	3.3724	9	3	0.000421488	0.00502798	M	PM			XC
P05362	Intercellular adhesion molecule 1	Human	ICAM1	5.16316	5.8872	23	21	0.000459275	4.41166e-05	M	PM	IPM	CS	XC
O95477	ATP-binding cassette sub-family A member 1	Human	ABCA1	3.17178	2.4167	46	3	0.0133434	0.0413539	M	PM	IPM
O14786	Neuropilin-1	Human	NRP1	2.73149	2.6267	31	9	0.03086	0.0256594	M	PM		CS	XC
P11498	Pyruvate carboxylase, mitochondrial	Human	PC	2.54084	2.4655	52	25	0.0448476	0.0369898	M
O60603	Toll-like receptor 2	Human	TLR2	2.35643	2.3114	17	5	0.0647523	0.0526657	M	PM	IPM	CS
P07204	Thrombomodulin	Human	THBD	2.27175	1.3846	9	6	0.0767819	0.446785	M	PM	IPM	CS	XC
H1ZZW1	Cell adhesion molecule 1	Human	CADM1	2.19351	2.4332	18	6	0.0899497	0.039822	M	PM
K4DIA0	ICOS ligand	Human	ICOSLG	2.0816	2.0878	7	1	0.11295	0.0883826	M	PM
P16070	CD44 antigen	Human	CD44	1.83942	1.7263	12	9	0.185545	0.205033	M	PM	IPM	CS
Q9UIW2	Plexin-A1	Human	PLXNA1	1.81472	2.0911	38	5	0.195209	0.0877071	M	PM
Q9Y336	Sialic acid-binding Ig-like lectin 9	Human	SIGLEC9	1.75843	1.7758	6	2	0.219154	0.182772	M	PM	IPM
Q03405	Urokinase plasminogen activator surface receptor	Human	PLAUR	1.66201	1.5904	10	5	0.26713	0.280573	M	PM		CS	XC
P0CG48	Polyubiquitin-C	Human	UBC	1.53513	1.7856	5	2	0.346197	0.178656	M	PM				Nuc
P78324	Tyrosine-protein phosphatase non-receptor type substrate 1	Human	SIRPA	1.53064	1.5733	13	8	0.349372	0.291788	M	PM
P19256	Lymphocyte function-associated antigen 3	Human	CD58	1.46501	1.9346	5	2	0.399086	0.126272	M	PM	IPM
Q12913	Receptor-type tyrosine-protein phosphatase eta	Human	PTPRJ	1.45047	1.3902	43	26	0.410964	0.441267	M	PM	IPM	CS
P32249	G-protein coupled receptor 183	Human	GPR183	1.44465	2.1194	4	2	0.415817	0.0821242	M	PM	IPM
P78536	Disintegrin and metalloproteinase domain-containing protein 17	Human	ADAM17	1.42248	1.4272	19	4	0.434782	0.406324	M	PM	IPM	CS
Q01650	Large neutral amino acids transporter small subunit 1	Human	SLC7A5	1.40483	1.3828	6	4	0.450444	0.448572	M	PM
P11021	78 kDa glucose-regulated protein	Human	HSPA5	1.38935	1.3174	18	3	0.464608	0.517938	M			CS		Nuc
P06756	Integrin alpha-V	Human	ITGAV	1.33511	1.5366	43	11	0.517512	0.317311	M	PM	IPM	CS
Q8IW52	SLIT and NTRK-like protein 4	Human	SLITRK4	1.3217	1.0256	14	2	0.531403	0.942997	M						ShG
Q9Y639	Neuroplastin	Human	NPTN	1.31389	1.3796	10	2	0.53965	0.451764	M	PM
Q6GTX8	Leukocyte-associated immunoglobulin-like receptor 1	Human	LAIR1	1.30545	1.2085	9	6	0.548682	0.65388	M	PM			XC
P08195	4F2 cell-surface antigen heavy chain	Human	SLC3A2	1.25804	1.1487	32	22	0.601943	0.740019	M	PM		CS
P15151	Poliovirus receptor	Human	PVR	1.24491	1.3321	9	2	0.617454	0.501576	M	PM		CS	XC	Nuc
D3K174	Sodium bicarbonate cotransporter 3	Human	SLC4A7	1.24279	1.322	31	7	0.619991	0.512768	M	PM
P11166	Solute carrier family 2, facilitated glucose transporter member 1	Human	SLC2A1	1.2235	1.3738	6	2	0.643495	0.457602	M	PM
Q13740	CD166 antigen	Human	ALCAM	1.21902	1.2965	34	24	0.649051	0.541993	M	PM
P18084	Integrin beta-5	Human	ITGB5	1.21895	1.6197	21	6	0.649143	0.262306	M	PM
P15144	Aminopeptidase N	Human	ANPEP	1.20444	1.2852	45	26	0.667434	0.555394	M	PM	IPM
Q8TCZ2	CD99 antigen-like protein 2	Human	CD99L2	1.19483	0.90201	5	2	0.67979	0.741557	M	PM
O15031	Plexin-B2	Human	PLXNB2	1.1867	1.1101	52	21	0.690379	0.800013	M
P23470	Receptor-type tyrosine-protein phosphatase gamma	Human	PTPRG	1.17798	1.1247	19	3	0.701898	0.776918	M	PM	IPM		XC
P19440	Gamma-glutamyltranspeptidase 1	Human	GGT1	1.11912	1.3287	18	5	0.783693	0.50532	M						ShG
P17813	Endoglin	Human	ENG	1.09922	1.0869	11	10	0.812958	0.837709	M	PM		CS	XC
P16671	Platelet glycoprotein 4	Human	CD36	1.09696	1.1996	11	4	0.816324	0.666176	M	PM	IPM	CS
Q9NV96	Cell cycle control protein 50A	Human	TMEM30A	1.09483	0.96352	14	3	0.819507	0.915474	M						ShG
Q9Y6M5	Zinc transporter 1	Human	SLC30A1	1.09132	1.0235	12	3	0.824787	0.946744	M	PM
P13612	Integrin alpha-4	Human	ITGA4	1.09036	1.0597	24	2	0.82624	0.883431	M	PM		CS
P35613	Basigin	Human	BSG	1.08938	1.1293	13	12	0.82771	0.769743	M	PM
P34741	Syndecan-2	Human	SDC2	1.0823	0.79334	11	6	0.838464	0.444253	M	PM	IPM
Q15758	Neutral amino acid transporter B(0)	Human	SLC1A5	1.08037	1.0893	10	5	0.84141	0.833753	M	PM	IPM
Q8NBI5	Solute carrier family 43 member 3	Human	SLC43A3	1.07712	1.0873	2	1	0.846384	0.837049	M						ShG
P05165	Propionyl-CoA carboxylase alpha chain, mitochondrial	Human	PCCA	1.07399	1.129	29	13	0.851206	0.770209	M
P78527	DNA-dependent protein kinase catalytic subunit	Human	PRKDC	1.06765	0.91761	61	2	0.861021	0.785885	M					Nuc
Q96RQ3	Methylcrotonoyl-CoA carboxylase subunit alpha, mitochondrial	Human	MCCC1	1.04811	1.0201	24	19	0.891766	0.952829	M
Q08334	Interleukin-10 receptor subunit beta	Human	IL10RB	1.04329	1.0169	8	3	0.899469	0.958577	M	PM
P43007	Neutral amino acid transporter A	Human	SLC1A4	1.03372	0.98194	10	2	0.914885	0.966553	M	PM	IPM
A9R9N7	HLA class I histocompatibility antigen, A-2 alpha chain	Human	HLA-A	1.01747	1.0742	19	11	0.941473	0.858855	M	PM	IPM
Q13085	Acetyl-CoA carboxylase 1	Human	ACACA	1.01596	0.98817	78	29	0.943968	0.983653
P22732	Solute carrier family 2, facilitated glucose transporter member 5	Human	SLC2A5	1.01269	1.0795	8	1	0.94939	0.849987	M	PM
P08575	Receptor-type tyrosine-protein phosphatase C	Human	PTPRC	0.991179	0.9952	68	49	0.985533	0.998084	M	PM	IPM	CS
P16284	Platelet endothelial cell adhesion molecule	Human	PECAM1	0.981547	0.87544	41	26	0.997432	0.666351	M	PM			XC
P04839	Cytochrome b-245 heavy chain	Human	CYBB	0.97561	1.2061	20	4	0.98421	0.657178	M	PM	IPM
P54709	Sodium/potassium-transporting ATPase subunit beta-3	Human	ATP1B3	0.968335	0.98179	14	4	0.967908	0.96614	M	PM
P05023	Sodium/potassium-transporting ATPase subunit alpha-1	Human	ATP1A1	0.967773	1.0039	31	10	0.966643	0.982136	M	PM	IPM			Nuc
E7EX59	Propionyl-CoA carboxylase beta chain, mitochondrial	Human	PCCB	0.965251	0.99416	9	2	0.960961	1	M
O14672	Disintegrin and metalloproteinase domain-containing protein 10	Human	ADAM10	0.960892	0.9669	13	2	0.951112	0.9249	M	PM		CS		Nuc
Q8WU20	Fibroblast growth factor receptor substrate 2	Human	FRS2	0.944912	1.0024	2	1	0.914696	0.984876	M	PM	IPM
P10316	HLA class I histocompatibility antigen, A-69 alpha chain	Human	HLA-A	0.943307	0.81269	1	1	0.911015	0.494399	M	PM
Q9UHX3	EGF-like module-containing mucin-like hormone receptor-like 2	Human	EMR2	0.939408	0.92859	7	2	0.90205	0.817059	M	PM
Q5ZPR3	CD276 antigen	Human	CD276	0.926269	0.94067	11	7	0.871665	0.851262	M	PM
C9JYN0	Synaptophysin-like protein 1	Human	SYPL1	0.907194	1.0573	5	2	0.827133	0.887543	M
P30464	HLA class I histocompatibility antigen, B-15 alpha chain	Human	HLA-B	0.903832	0.91313	9	6	0.819241	0.773154	M	PM	IPM
P08648	Integrin alpha-5	Human	ITGA5	0.894855	0.91217	30	16	0.798115	0.770426	M	PM
P20702	Integrin alpha-X	Human	ITGAX	0.882379	0.83266	30	7	0.768655	0.547823	M	PM
O60449	Lymphocyte antigen 75	Human	LY75	0.881912	0.98103	37	8	0.76755	0.964047	M	PM	IPM
P06213	Insulin receptor	Human	INSR	0.881912	0.90676	26	4	0.76755	0.755051	M	PM	IPM			Nuc
P02786	Transferrin receptor protein 1	Human	TFRC	0.870549	0.92485	36	9	0.740644	0.806447	M	PM	IPM		XC
F5H5B3	Sodium/calcium exchanger 1	Human	SLC8A1	0.868961	1.164	10	2	0.736878	0.717191	M	PM	IPM
P05556	Integrin beta-1	Human	ITGB1	0.857339	0.86898	39	24	0.709322	0.648194	M	PM		CS	XC
P50281	Matrix metalloproteinase-14	Human	MMP14	0.84969	0.83011	13	4	0.691186	0.540919	M	PM	IPM		XC
P48960	CD97 antigen	Human	CD97	0.846668	0.93151	17	7	0.684026	0.825338	M	PM	IPM		XC
O75882	Attractin	Human	ATRN	0.832224	0.79051	16	2	0.649845	0.437072	M	PM	IPM		XC
P20701	Integrin alpha-L	Human	ITGAL	0.809782	0.79851	42	21	0.597054	0.457477	M	PM
B7Z4A7	Protein EVI2B	Human	EVI2B	0.807298	0.85737	7	6	0.591244	0.615755	M	PM	IPM
Q4KMQ2	Anoctamin-6	Human	ANO6	0.786102	0.97725	22	5	0.542055	0.953618	M
B7Z2A4	Receptor-type tyrosine-protein phosphatase alpha	Human	PTPRA	0.766049	0.72126	19	3	0.496322	0.276607	M	PM	IPM
P07333	Macrophage colony-stimulating factor 1 receptor	Human	CSF1R	0.760167	0.81582	14	2	0.483091	0.502669	M	PM	IPM
P11717	Cation-independent mannose-6-phosphate receptor	Human	IGF2R	0.75861	0.91473	70	8	0.479604	0.777701	M	PM	IPM	CS		Nuc
J3KN41	Integrin alpha-6	Human	ITGA6	0.751541	0.82918	22	3	0.463855	0.538406	M	PM		CS	XC
P05107	Integrin beta-2	Human	ITGB2	0.744823	0.83283	43	30	0.449028	0.548284	M	PM
Q6PCB8	Embigin	Human	EMB	0.743826	0.97115	8	2	0.446839	0.936719	M						ShG
P13591	Neural cell adhesion molecule 1	Human	NCAM1	0.734214	0.6901	30	6	0.425903	0.215826	M	PM			XC
P05026	Sodium/potassium-transporting ATPase subunit beta-1	Human	ATP1B1	0.728438	1.1334	12	4	0.413474	0.763389	M	PM
Q6UX71	Plexin domain-containing protein 2	Human	PLXDC2	0.705667	0.60219	13	2	0.365707	0.089189	M	PM			XC
Q8NHJ6	Leukocyte immunoglobulin-like receptor subfamily B member 4	Human	LILRB4	0.69808	0.54236	11	2	0.35027	0.03993	M	PM
Q7Z6M3	Allergin-1	Human	MILR1	0.690131	0.77406	11	2	0.334371	0.396192	M	PM
P13598	Intercellular adhesion molecule 2	Human	ICAM2	0.687238	1.0315	5	2	0.328657	0.932518	M	PM	IPM
Q08722	Leukocyte surface antigen CD47	Human	CD47	0.687144	0.83998	5	3	0.328471	0.567762	M	PM	IPM
B3KQV7	Equilibrative nucleoside transporter 1	Human	SLC29A1	0.684275	0.76423	6	3	0.322848	0.372514	M	PM	IPM
P11279	Lysosome-associated membrane glycoprotein 1	Human	LAMP1	0.668762	0.90707	7	3	0.29314	0.755932	M	PM	IPM	CS
Q14118	Dystroglycan	Human	DAG1	0.65634	0.74022	11	3	0.270257	0.317311	M	PM			XC	Nuc
P16150	Leukosialin	Human	SPN	0.652316	0.61491	7	5	0.263025	0.103351	M	PM	IPM		XC
Q9UBG0	C-type mannose receptor 2	Human	MRC2	0.619233	0.66025	32	15	0.207154	0.165253	M						ShG
P08183	Multidrug resistance protein 1	Human	ABCB1	0.609496	0.91678	29	4	0.191988	0.783527	M	PM	IPM	CS
P12821	Angiotensin-converting enzyme	Human	ACE	0.608569	0.62313	26	5	0.190575	0.113239	M	PM			XC
Q9BZZ2	Sialoadhesin	Human	SIGLEC1	0.582445	0.65524	16	3	0.153085	0.157525	M	PM			XC
J3KS52	CMRF35-like molecule 1	Human	CD300LF	0.559159	0.56744	5	2	0.12352	0.0572745	M	PM
Q9UGN4	CMRF35-like molecule 8	Human	CD300A	0.536366	0.66076	6	3	0.0981603	0.166052	M	PM
P11215	Integrin alpha-M	Human	ITGAM	0.468626	0.60828	46	27	0.0431134	0.0957979	M	PM		CS		Nuc
O95490	Latrophilin-2	Human	LPHN2	0.465549	0.44862	20	4	0.0412907	0.00697966	M	PM
O15394	Neural cell adhesion molecule 2	Human	NCAM2	0.44403	0.52354	13	2	0.0300171	0.0296894	M	PM
Q6YHK3	CD109 antigen	Human	CD109	0.414027	0.45594	28	6	0.018228	0.00821897	M	PM			XC
P20273	B-cell receptor CD22	Human	CD22	0.36324	0.87733	15	5	0.00655974	0.671675	M	PM	IPM
Q8TDQ0	Hepatitis A virus cellular receptor 2	Human	HAVCR2	0.321069	0.65963	5	3	0.00224697	0.164284	M						ShG
P98172	Ephrin-B1	Human	EFNB1	0.253872	0.27387	8	2	0.000218258	1.2365e-05	M	PM	IPM
P26006	Integrin alpha-3	Human	ITGA3	0.229553	0.31238	13	2	7.12928e-05	8.67343e-05	M	PM

## Sheet: Table S2
Uniprot	Protein names	Species	Gene names	Ratio Expt A	Ratio Expt B	Peps Expt A	Peps Expt B	Sig B Expt A	Sig B Expt B	M	PM	IPM	CS	XC	Nuc	ShG
P08571	Monocyte differentiation antigen CD14	Human	CD14	5.21921	3.3724	9	3	0.000421488	0.00502798	M	PM			XC
P05362	Intercellular adhesion molecule 1	Human	ICAM1	5.16316	5.8872	23	21	0.000459275	4.41166e-05	M	PM	IPM	CS	XC
O95477	ATP-binding cassette sub-family A member 1	Human	ABCA1	3.17178	2.4167	46	3	0.0133434	0.0413539	M	PM	IPM
O14786	Neuropilin-1	Human	NRP1	2.73149	2.6267	31	9	0.03086	0.0256594	M	PM		CS	XC
P11498	Pyruvate carboxylase, mitochondrial	Human	PC	2.54084	2.4655	52	25	0.0448476	0.0369898	M
O60603	Toll-like receptor 2	Human	TLR2	2.35643	2.3114	17	5	0.0647523	0.0526657	M	PM	IPM	CS
P07204	Thrombomodulin	Human	THBD	2.27175	1.3846	9	6	0.0767819	0.446785	M	PM	IPM	CS	XC
H1ZZW1	Cell adhesion molecule 1	Human	CADM1	2.19351	2.4332	18	6	0.0899497	0.039822	M	PM
K4DIA0	ICOS ligand	Human	ICOSLG	2.0816	2.0878	7	1	0.11295	0.0883826	M	PM
P16070	CD44 antigen	Human	CD44	1.83942	1.7263	12	9	0.185545	0.205033	M	PM	IPM	CS
Q9UIW2	Plexin-A1	Human	PLXNA1	1.81472	2.0911	38	5	0.195209	0.0877071	M	PM
Q9Y336	Sialic acid-binding Ig-like lectin 9	Human	SIGLEC9	1.75843	1.7758	6	2	0.219154	0.182772	M	PM	IPM
Q03405	Urokinase plasminogen activator surface receptor	Human	PLAUR	1.66201	1.5904	10	5	0.26713	0.280573	M	PM		CS	XC
P0CG48	Polyubiquitin-C	Human	UBC	1.53513	1.7856	5	2	0.346197	0.178656	M	PM				Nuc
P78324	Tyrosine-protein phosphatase non-receptor type substrate 1	Human	SIRPA	1.53064	1.5733	13	8	0.349372	0.291788	M	PM
P19256	Lymphocyte function-associated antigen 3	Human	CD58	1.46501	1.9346	5	2	0.399086	0.126272	M	PM	IPM
Q12913	Receptor-type tyrosine-protein phosphatase eta	Human	PTPRJ	1.45047	1.3902	43	26	0.410964	0.441267	M	PM	IPM	CS
P32249	G-protein coupled receptor 183	Human	GPR183	1.44465	2.1194	4	2	0.415817	0.0821242	M	PM	IPM
P78536	Disintegrin and metalloproteinase domain-containing protein 17	Human	ADAM17	1.42248	1.4272	19	4	0.434782	0.406324	M	PM	IPM	CS
Q01650	Large neutral amino acids transporter small subunit 1	Human	SLC7A5	1.40483	1.3828	6	4	0.450444	0.448572	M	PM
P11021	78 kDa glucose-regulated protein	Human	HSPA5	1.38935	1.3174	18	3	0.464608	0.517938	M			CS		Nuc
P06756	Integrin alpha-V	Human	ITGAV	1.33511	1.5366	43	11	0.517512	0.317311	M	PM	IPM	CS
Q8IW52	SLIT and NTRK-like protein 4	Human	SLITRK4	1.3217	1.0256	14	2	0.531403	0.942997	M						ShG
Q9Y639	Neuroplastin	Human	NPTN	1.31389	1.3796	10	2	0.53965	0.451764	M	PM
Q6GTX8	Leukocyte-associated immunoglobulin-like receptor 1	Human	LAIR1	1.30545	1.2085	9	6	0.548682	0.65388	M	PM			XC
P08195	4F2 cell-surface antigen heavy chain	Human	SLC3A2	1.25804	1.1487	32	22	0.601943	0.740019	M	PM		CS
P15151	Poliovirus receptor	Human	PVR	1.24491	1.3321	9	2	0.617454	0.501576	M	PM		CS	XC	Nuc
D3K174	Sodium bicarbonate cotransporter 3	Human	SLC4A7	1.24279	1.322	31	7	0.619991	0.512768	M	PM
P11166	Solute carrier family 2, facilitated glucose transporter member 1	Human	SLC2A1	1.2235	1.3738	6	2	0.643495	0.457602	M	PM
Q13740	CD166 antigen	Human	ALCAM	1.21902	1.2965	34	24	0.649051	0.541993	M	PM
P18084	Integrin beta-5	Human	ITGB5	1.21895	1.6197	21	6	0.649143	0.262306	M	PM
P15144	Aminopeptidase N	Human	ANPEP	1.20444	1.2852	45	26	0.667434	0.555394	M	PM	IPM
Q8TCZ2	CD99 antigen-like protein 2	Human	CD99L2	1.19483	0.90201	5	2	0.67979	0.741557	M	PM
O15031	Plexin-B2	Human	PLXNB2	1.1867	1.1101	52	21	0.690379	0.800013	M
P23470	Receptor-type tyrosine-protein phosphatase gamma	Human	PTPRG	1.17798	1.1247	19	3	0.701898	0.776918	M	PM	IPM		XC
P19440	Gamma-glutamyltranspeptidase 1	Human	GGT1	1.11912	1.3287	18	5	0.783693	0.50532	M						ShG
P17813	Endoglin	Human	ENG	1.09922	1.0869	11	10	0.812958	0.837709	M	PM		CS	XC
P16671	Platelet glycoprotein 4	Human	CD36	1.09696	1.1996	11	4	0.816324	0.666176	M	PM	IPM	CS
Q9NV96	Cell cycle control protein 50A	Human	TMEM30A	1.09483	0.96352	14	3	0.819507	0.915474	M						ShG
Q9Y6M5	Zinc transporter 1	Human	SLC30A1	1.09132	1.0235	12	3	0.824787	0.946744	M	PM
P13612	Integrin alpha-4	Human	ITGA4	1.09036	1.0597	24	2	0.82624	0.883431	M	PM		CS
P35613	Basigin	Human	BSG	1.08938	1.1293	13	12	0.82771	0.769743	M	PM
P34741	Syndecan-2	Human	SDC2	1.0823	0.79334	11	6	0.838464	0.444253	M	PM	IPM
Q15758	Neutral amino acid transporter B(0)	Human	SLC1A5	1.08037	1.0893	10	5	0.84141	0.833753	M	PM	IPM
Q8NBI5	Solute carrier family 43 member 3	Human	SLC43A3	1.07712	1.0873	2	1	0.846384	0.837049	M						ShG
P05165	Propionyl-CoA carboxylase alpha chain, mitochondrial	Human	PCCA	1.07399	1.129	29	13	0.851206	0.770209	M
P78527	DNA-dependent protein kinase catalytic subunit	Human	PRKDC	1.06765	0.91761	61	2	0.861021	0.785885	M					Nuc
Q96RQ3	Methylcrotonoyl-CoA carboxylase subunit alpha, mitochondrial	Human	MCCC1	1.04811	1.0201	24	19	0.891766	0.952829	M
Q08334	Interleukin-10 receptor subunit beta	Human	IL10RB	1.04329	1.0169	8	3	0.899469	0.958577	M	PM
P43007	Neutral amino acid transporter A	Human	SLC1A4	1.03372	0.98194	10	2	0.914885	0.966553	M	PM	IPM
A9R9N7	HLA class I histocompatibility antigen, A-2 alpha chain	Human	HLA-A	1.01747	1.0742	19	11	0.941473	0.858855	M	PM	IPM
Q13085	Acetyl-CoA carboxylase 1	Human	ACACA	1.01596	0.98817	78	29	0.943968	0.983653
P22732	Solute carrier family 2, facilitated glucose transporter member 5	Human	SLC2A5	1.01269	1.0795	8	1	0.94939	0.849987	M	PM
P08575	Receptor-type tyrosine-protein phosphatase C	Human	PTPRC	0.991179	0.9952	68	49	0.985533	0.998084	M	PM	IPM	CS
P16284	Platelet endothelial cell adhesion molecule	Human	PECAM1	0.981547	0.87544	41	26	0.997432	0.666351	M	PM			XC
P04839	Cytochrome b-245 heavy chain	Human	CYBB	0.97561	1.2061	20	4	0.98421	0.657178	M	PM	IPM
P54709	Sodium/potassium-transporting ATPase subunit beta-3	Human	ATP1B3	0.968335	0.98179	14	4	0.967908	0.96614	M	PM
P05023	Sodium/potassium-transporting ATPase subunit alpha-1	Human	ATP1A1	0.967773	1.0039	31	10	0.966643	0.982136	M	PM	IPM			Nuc
E7EX59	Propionyl-CoA carboxylase beta chain, mitochondrial	Human	PCCB	0.965251	0.99416	9	2	0.960961	1	M
O14672	Disintegrin and metalloproteinase domain-containing protein 10	Human	ADAM10	0.960892	0.9669	13	2	0.951112	0.9249	M	PM		CS		Nuc
Q8WU20	Fibroblast growth factor receptor substrate 2	Human	FRS2	0.944912	1.0024	2	1	0.914696	0.984876	M	PM	IPM
P10316	HLA class I histocompatibility antigen, A-69 alpha chain	Human	HLA-A	0.943307	0.81269	1	1	0.911015	0.494399	M	PM
Q9UHX3	EGF-like module-containing mucin-like hormone receptor-like 2	Human	EMR2	0.939408	0.92859	7	2	0.90205	0.817059	M	PM
Q5ZPR3	CD276 antigen	Human	CD276	0.926269	0.94067	11	7	0.871665	0.851262	M	PM
C9JYN0	Synaptophysin-like protein 1	Human	SYPL1	0.907194	1.0573	5	2	0.827133	0.887543	M
P30464	HLA class I histocompatibility antigen, B-15 alpha chain	Human	HLA-B	0.903832	0.91313	9	6	0.819241	0.773154	M	PM	IPM
P08648	Integrin alpha-5	Human	ITGA5	0.894855	0.91217	30	16	0.798115	0.770426	M	PM
P20702	Integrin alpha-X	Human	ITGAX	0.882379	0.83266	30	7	0.768655	0.547823	M	PM
O60449	Lymphocyte antigen 75	Human	LY75	0.881912	0.98103	37	8	0.76755	0.964047	M	PM	IPM
P06213	Insulin receptor	Human	INSR	0.881912	0.90676	26	4	0.76755	0.755051	M	PM	IPM			Nuc
P02786	Transferrin receptor protein 1	Human	TFRC	0.870549	0.92485	36	9	0.740644	0.806447	M	PM	IPM		XC
F5H5B3	Sodium/calcium exchanger 1	Human	SLC8A1	0.868961	1.164	10	2	0.736878	0.717191	M	PM	IPM
P05556	Integrin beta-1	Human	ITGB1	0.857339	0.86898	39	24	0.709322	0.648194	M	PM		CS	XC
P50281	Matrix metalloproteinase-14	Human	MMP14	0.84969	0.83011	13	4	0.691186	0.540919	M	PM	IPM		XC
P48960	CD97 antigen	Human	CD97	0.846668	0.93151	17	7	0.684026	0.825338	M	PM	IPM		XC
O75882	Attractin	Human	ATRN	0.832224	0.79051	16	2	0.649845	0.437072	M	PM	IPM		XC
P20701	Integrin alpha-L	Human	ITGAL	0.809782	0.79851	42	21	0.597054	0.457477	M	PM
B7Z4A7	Protein EVI2B	Human	EVI2B	0.807298	0.85737	7	6	0.591244	0.615755	M	PM	IPM
Q4KMQ2	Anoctamin-6	Human	ANO6	0.786102	0.97725	22	5	0.542055	0.953618	M
B7Z2A4	Receptor-type tyrosine-protein phosphatase alpha	Human	PTPRA	0.766049	0.72126	19	3	0.496322	0.276607	M	PM	IPM
P07333	Macrophage colony-stimulating factor 1 receptor	Human	CSF1R	0.760167	0.81582	14	2	0.483091	0.502669	M	PM	IPM
P11717	Cation-independent mannose-6-phosphate receptor	Human	IGF2R	0.75861	0.91473	70	8	0.479604	0.777701	M	PM	IPM	CS		Nuc
J3KN41	Integrin alpha-6	Human	ITGA6	0.751541	0.82918	22	3	0.463855	0.538406	M	PM		CS	XC
P05107	Integrin beta-2	Human	ITGB2	0.744823	0.83283	43	30	0.449028	0.548284	M	PM
Q6PCB8	Embigin	Human	EMB	0.743826	0.97115	8	2	0.446839	0.936719	M						ShG
P13591	Neural cell adhesion molecule 1	Human	NCAM1	0.734214	0.6901	30	6	0.425903	0.215826	M	PM			XC
P05026	Sodium/potassium-transporting ATPase subunit beta-1	Human	ATP1B1	0.728438	1.1334	12	4	0.413474	0.763389	M	PM
Q6UX71	Plexin domain-containing protein 2	Human	PLXDC2	0.705667	0.60219	13	2	0.365707	0.089189	M	PM			XC
Q8NHJ6	Leukocyte immunoglobulin-like receptor subfamily B member 4	Human	LILRB4	0.69808	0.54236	11	2	0.35027	0.03993	M	PM
Q7Z6M3	Allergin-1	Human	MILR1	0.690131	0.77406	11	2	0.334371	0.396192	M	PM
P13598	Intercellular adhesion molecule 2	Human	ICAM2	0.687238	1.0315	5	2	0.328657	0.932518	M	PM	IPM
Q08722	Leukocyte surface antigen CD47	Human	CD47	0.687144	0.83998	5	3	0.328471	0.567762	M	PM	IPM
B3KQV7	Equilibrative nucleoside transporter 1	Human	SLC29A1	0.684275	0.76423	6	3	0.322848	0.372514	M	PM	IPM
P11279	Lysosome-associated membrane glycoprotein 1	Human	LAMP1	0.668762	0.90707	7	3	0.29314	0.755932	M	PM	IPM	CS
Q14118	Dystroglycan	Human	DAG1	0.65634	0.74022	11	3	0.270257	0.317311	M	PM			XC	Nuc
P16150	Leukosialin	Human	SPN	0.652316	0.61491	7	5	0.263025	0.103351	M	PM	IPM		XC
Q9UBG0	C-type mannose receptor 2	Human	MRC2	0.619233	0.66025	32	15	0.207154	0.165253	M						ShG
P08183	Multidrug resistance protein 1	Human	ABCB1	0.609496	0.91678	29	4	0.191988	0.783527	M	PM	IPM	CS
P12821	Angiotensin-converting enzyme	Human	ACE	0.608569	0.62313	26	5	0.190575	0.113239	M	PM			XC
Q9BZZ2	Sialoadhesin	Human	SIGLEC1	0.582445	0.65524	16	3	0.153085	0.157525	M	PM			XC
J3KS52	CMRF35-like molecule 1	Human	CD300LF	0.559159	0.56744	5	2	0.12352	0.0572745	M	PM
Q9UGN4	CMRF35-like molecule 8	Human	CD300A	0.536366	0.66076	6	3	0.0981603	0.166052	M	PM
P11215	Integrin alpha-M	Human	ITGAM	0.468626	0.60828	46	27	0.0431134	0.0957979	M	PM		CS		Nuc
O95490	Latrophilin-2	Human	LPHN2	0.465549	0.44862	20	4	0.0412907	0.00697966	M	PM
O15394	Neural cell adhesion molecule 2	Human	NCAM2	0.44403	0.52354	13	2	0.0300171	0.0296894	M	PM
Q6YHK3	CD109 antigen	Human	CD109	0.414027	0.45594	28	6	0.018228	0.00821897	M	PM			XC
P20273	B-cell receptor CD22	Human	CD22	0.36324	0.87733	15	5	0.00655974	0.671675	M	PM	IPM
Q8TDQ0	Hepatitis A virus cellular receptor 2	Human	HAVCR2	0.321069	0.65963	5	3	0.00224697	0.164284	M						ShG
P98172	Ephrin-B1	Human	EFNB1	0.253872	0.27387	8	2	0.000218258	1.2365e-05	M	PM	IPM
P26006	Integrin alpha-3	Human	ITGA3	0.229553	0.31238	13	2	7.12928e-05	8.67343e-05	M	PM
B0YIW2	Apolipoprotein C-III	Human	APOC3	481.533		1	1	4.21073e-39	1					XC
Q14188	Transcription factor Dp-2	Human	TFDP2	146.477		1	0	4.19047e-26	1	M					Nuc
P35321	Cornifin-A	Human	SPRR1A	38.8666		2	0	2.19852e-22	1	M
Q08043	Alpha-actinin-3	Human	ACTN3	36.3465		1	0	2.44583e-14	1	M	PM
P05089	Arginase-1	Human	ARG1	31.9224		2	0	3.11785e-20	1
P81605	Dermcidin	Human	DCD	29.1121		2	0	2.8957e-19	1					XC
P22735	Protein-glutamine gamma-glutamyltransferase K	Human	TGM1	27.9283		3	0	7.75433e-19	1	M
P14923	Junction plakoglobin	Human	JUP	24.4379		5	0	1.70078e-17	1	M	PM				Nuc
F5GWP8	Junction plakoglobin	Human	JUP	18.9143		6	0	4.22889e-10	1	M	PM
F5H2S7	Dynactin subunit 2	Human	DCTN2	16.7087		1	0	5.76681e-14	1	M
P25311	Zinc-alpha-2-glycoprotein	Human	AZGP1	16.4244		3	0	8.13228e-14	1	M	PM			XC
Q4V9L6	Transmembrane protein 119	Human	TMEM119	15.9635		2	0	1.43181e-13	1	M						ShG
Q9NQ25	SLAM family member 7	Human	SLAMF7	15.4878		2	0	2.5963e-13	1	M	PM
Q9HCY8	Protein S100-A14	Human	S100A14	14.9245		2	0	5.33611e-13	1	M	PM
Q13835	Plakophilin-1	Human	PKP1	13.9375		3	0	1.96967e-12	1	M	PM				Nuc
Q5T750	Skin-specific protein 32	Human	XP32	12.7716		3	0	9.96572e-12	1
P04003	C4b-binding protein alpha chain	Human	C4BPA	12.5106		1	0	1.45076e-11	1					XC
P15924	Desmoplakin	Human	DSP	11.1998		34	0	2.76621e-07	1	M	PM
P22532	Small proline-rich protein 2D	Human	SPRR2D	10.9039		4	0	3.73143e-07	1	M
P02649	Apolipoprotein E	Human	APOE	10.0911		9	0	8.71759e-07	1	M	PM			XC
Q8WVV4	Protein POF1B	Human	POF1B	9.90982		3	0	8.24227e-10	1
Q5T749	Keratinocyte proline-rich protein	Human	KPRP	8.65726		8	0	4.32899e-06	1
O60462	Neuropilin-2	Human	NRP2	8.50629		6	0	5.16977e-06	1	M	PM
P08581	Hepatocyte growth factor receptor	Human	MET	7.3654		6	0	2.10312e-05	1	M	PM	IPM		XC	Nuc
Q13478	Interleukin-18 receptor 1	Human	IL18R1	7.15103		2	0	1.27344e-07	1	M	PM
P12268	Inosine-5-monophosphate dehydrogenase 2	Human	IMPDH2	6.90703		2	0	2.08742e-07	1
P31944	Caspase-14	Human	CASP14	6.81245		4	0	2.53442e-07	1	M					Nuc
Q01151	CD83 antigen	Human	CD83	6.49308		2	0	4.93202e-07	1	M	PM	IPM
P07339	Cathepsin D	Human	CTSD	6.4041		1	0	5.95507e-07	1	M				XC
Q9UKJ1	Paired immunoglobulin-like type 2 receptor alpha	Human	PILRA	6.26331		4	1	9.17764e-05	1	M	PM			XC
P19320	Vascular cell adhesion protein 1	Human	VCAM1	6.18123		5	0	9.60465e-07	1	M	PM		CS	XC
Q14764	Major vault protein	Human	MVP	5.39753		2	0	5.54009e-06	1	M					Nuc
Q9NQS3	Poliovirus receptor-related protein 3	Human	PVRL3	5.08363		10	0	0.000519167	1	M	PM
P24071	Immunoglobulin alpha Fc receptor	Human	FCAR	5.05791		4	0	0.000540258	1	M	PM	IPM		XC
G8JLH5	Large neutral amino acids transporter small subunit 4	Human	SLC43A2	4.91039		5	0	0.000680179	1	M	PM
Q969P0	Immunoglobulin superfamily member 8	Human	IGSF8	4.86192		9	1	0.000734143	1	M						ShG
Q02413	Desmoglein-1	Human	DSG1	4.75828		8	0	2.53231e-05	1	M	PM
Q01469	Fatty acid-binding protein, epidermal	Human	FABP5	4.27588		2	0	8.46158e-05	1
Q17RR3	Pancreatic lipase-related protein 3	Human	PNLIPRP3	4.25967		1	0	8.81996e-05	1					XC
A6NI72	Putative neutrophil cytosol factor 1B	Human	NCF1B	4.21035		2	0	0.000100103	1	M	PM
P25106	C-X-C chemokine receptor type 7	Human	CXCR7	4.13531		2	0	0.000121503	1	M	PM
Q9UKQ2	Disintegrin and metalloproteinase domain-containing protein 28	Human	ADAM28	3.79262		6	0	0.00029953	1	M	PM			XC
P56199	Integrin alpha-1	Human	ITGA1	3.72342		21	0	0.0049067	1	M	PM
P43003	Excitatory amino acid transporter 1	Human	SLC1A3	3.69604		5	1	0.00514988	1	M	PM		CS	XC
Q8TDY8	Immunoglobulin superfamily DCC subclass member 4	Human	IGDCC4	3.63187		4	0	0.000461996	1	M	PM
P27701	CD82 antigen	Human	CD82	3.47198		5	0	0.0076887	1	M	PM	IPM
Q9H3S1	Semaphorin-4A	Human	SEMA4A	3.41507		9	0	0.00852496	1	M	PM
Q9BX97	Plasmalemma vesicle-associated protein	Human	PLVAP	3.35999		3	0	0.00097599	1	M	PM
J3KPS3	Fructose-bisphosphate aldolase A	Human	ALDOA	3.331		6	0	0.00105818	1	M				XC
Q24JP5	Transmembrane protein 132A	Human	TMEM132A	3.17622		6	0	0.0132336	1	M
Q8IVB4	Sodium/hydrogen exchanger 9	Human	SLC9A9	2.90875		4	0	0.0219256	1	M
P25942	Tumor necrosis factor receptor superfamily member 5	Human	CD40	2.90385		6	0	0.022132	1	M	PM	IPM		XC
J3KMZ9	Low-density lipoprotein receptor	Human	LDLR	2.81349		11	0	0.0263282	1	M	PM	IPM		XC
Q14699	Raftlin	Human	RFTN1	2.75991		5	0	0.0292031	1	M	PM
Q5VZU9	Tripeptidyl-peptidase 2	Human	TPP2	2.74529		2	0	0.0300436	1	M					Nuc
Q9Y4D7	Plexin-D1	Human	PLXND1	2.67487		30	1	0.034461	1	M	PM
P10599	Thioredoxin	Human	TXN	2.56318		2	0	0.00971293	1	M				XC	Nuc
Q9C0H2	Protein tweety homolog 3	Human	TTYH3	2.51496		10	0	0.0472045	1	M	PM
P23352	Anosmin-1	Human	KAL1	2.488		1	0	0.0121543	1				CS	XC
P62820	Ras-related protein Rab-1A	Human	RAB1A	2.45194		2	0	0.0135391	1	M	PM
Q9NY25	C-type lectin domain family 5 member A	Human	CLEC5A	2.44272		2	0	0.0139185	1	M	PM	IPM
P13807	Glycogen [starch] synthase, muscle	Human	GYS1	2.4233		4	0	0.056643	1
Q16581	C3a anaphylatoxin chemotactic receptor	Human	C3AR1	2.39343		2	0	0.0161377	1	M	PM	IPM
P40227	T-complex protein 1 subunit zeta	Human	CCT6A	2.36984		2	0	0.0630355	1
P21730	C5a anaphylatoxin chemotactic receptor	Human	C5AR1	2.3525		5	1	0.0652657	1	M	PM	IPM
Q9NQS5	G-protein coupled receptor 84	Human	GPR84	2.331		7	0	0.0681447	1	M	PM
P53396	ATP-citrate synthase	Human	ACLY	2.32272		2	0	0.0199674	1	M					Nuc
Q99460	26S proteasome non-ATPase regulatory subunit 1	Human	PSMD1	2.30851		3	0	0.0208422	1
Q00610	Clathrin heavy chain 1	Human	CLTC	2.26378		29	0	0.0780274	1	M	PM
Q14677	Clathrin interactor 1	Human	CLINT1	2.26378		1	0	0.0238586	1	M
Q8IZJ1	Netrin receptor UNC5B	Human	UNC5B	2.26234		11	0	0.0782536	1	M	PM
O15438	Canalicular multispecific organic anion transporter 2	Human	ABCC3	2.23749		14	0	0.0822846	1	M	PM	IPM
P78371	T-complex protein 1 subunit beta	Human	CCT2	2.21024		4	0	0.086951	1	M					Nuc
P35573	Glycogen debranching enzyme	Human	AGL	2.20936		8	0	0.087106	1	M					Nuc
Q6P3W7	SCY1-like protein 2	Human	SCYL2	2.20619		1	0	0.0284031	1	M
Q13200	26S proteasome non-ATPase regulatory subunit 2	Human	PSMD2	2.18727		3	0	0.0300796	1
P20020	Plasma membrane calcium-transporting ATPase 1	Human	ATP2B1	2.11077		12	0	0.106426	1	M	PM	IPM
O43155	Leucine-rich repeat transmembrane protein FLRT2	Human	FLRT2	2.10895		7	1	0.106823	1	M	PM	IPM		XC
O75054	Immunoglobulin superfamily member 3	Human	IGSF3	2.07202		4	0	0.115179	1	M						ShG
A0AVI2	Fer-1-like protein 5	Human	FER1L5	2.07039		1	0	0.115563	1	M						ShG
F8WCL5	Nebulin	Human	NEB	2.06902		4	0	0.115886	1	M
P12109	Collagen alpha-1(VI) chain	Human	COL6A1	2.04956		5	0	0.0457046	1	M	PM			XC
F5H025	Neural cell adhesion molecule L1	Human	L1CAM	2.04939		13	0	0.120628	1	M	PM		CS
B3KXW5	AP-1 complex subunit gamma-1	Human	AP1G1	2.02803		3	0	0.126013	1	M
P27037	Activin receptor type-2A	Human	ACVR2A	2.00719		7	1	0.0519917	1	M	PM	IPM
Q9UPT8	Zinc finger CCCH domain-containing protein 4	Human	ZC3H4	2.0014		5	0	0.0529147	1
Q10567	AP-1 complex subunit beta-1	Human	AP1B1	1.98291		8	0	0.138207	1	M
P42892	Endothelin-converting enzyme 1	Human	ECE1	1.92297		7	1	0.156285	1	M	PM
Q99832	T-complex protein 1 subunit eta	Human	CCT7	1.91172		4	0	0.069506	1	M
O95297	Myelin protein zero-like protein 1	Human	MPZL1	1.90803		4	0	0.16115	1	M	PM	IPM
Q9Y6N7	Roundabout homolog 1	Human	ROBO1	1.90465		18	1	0.162272	1	M	PM	IPM	CS
P14384	Carboxypeptidase M	Human	CPM	1.89516		4	0	0.165467	1	M	PM				Nuc
Q96QK1	Vacuolar protein sorting-associated protein 35	Human	VPS35	1.88466		8	0	0.169074	1	M
P01903	HLA class II histocompatibility antigen, DR alpha chain	Human	HLA-DRA	1.87178		1	0	0.0784705	1	M	PM	IPM
Q8N423	Leukocyte immunoglobulin-like receptor subfamily B member 2	Human	LILRB2	1.86164		5	0	0.177261	1	M	PM	IPM
Q8IWA5	Choline transporter-like protein 2	Human	SLC44A2	1.83675		4	0	0.0872714	1	M	PM
P04629	High affinity nerve growth factor receptor	Human	NTRK1	1.81964		2	0	0.0919177	1	M	PM	IPM
P04229	HLA class II histocompatibility antigen, DRB1-1 beta chain	Human	HLA-DRB1	1.80901		4	0	0.197515	1	M	PM	IPM
Q06830	Peroxiredoxin-1	Human	PRDX1	1.77813		3	0	0.104224	1	M				XC	Nuc
P49281	Natural resistance-associated macrophage protein 2	Human	SLC11A2	1.76066		1	0	0.109874	1	M	PM	IPM	CS		Nuc
Q8NA29	Major facilitator superfamily domain-containing protein 2A	Human	MFSD2A	1.75236		2	0	0.221905	1	M
P53794	Sodium/myo-inositol cotransporter	Human	SLC5A3	1.74828		4	0	0.114056	1	M	PM	IPM
P28066	Proteasome subunit alpha type-5	Human	PSMA5	1.74195		2	0	0.116256	1	M					Nuc
E9PGK7	Transient receptor potential cation channel subfamily M member 2	Human	TRPM2	1.71236		2	0	0.127097	1	M	PM	IPM
O95255	Multidrug resistance-associated protein 6	Human	ABCC6	1.70666		6	0	0.129295	1	M	PM
Q96RD7	Pannexin-1	Human	PANX1	1.69592		5	0	0.249178	1	M	PM
P20073	Annexin A7	Human	ANXA7	1.67308		4	0	0.143014	1
B4DR87	Procollagen-lysine,2-oxoglutarate 5-dioxygenase 1	Human	PLOD1	1.66859		2	0	0.144954	1	M				XC
Q8TF62	Probable phospholipid-transporting ATPase IM	Human	ATP8B4	1.66174		6	0	0.267281	1	M						ShG
P27797	Calreticulin	Human	CALR	1.64395		1	0	0.156046	1	M	PM		CS	XC	Nuc
P05161	Ubiquitin-like protein ISG15	Human	ISG15	1.62243		1	1	0.166402	1					XC
P54753	Ephrin type-B receptor 3	Human	EPHB3	1.62082		9	0	0.290648	1	M	PM	IPM
H7C1U7	Probable cation-transporting ATPase 13A3	Human	ATP13A3	1.61883		1	0	0.291836	1
E9PFN4	Anion exchange protein	Human	SLC4A7	1.5918		1	0	0.182282	1	M						ShG
M0QXJ3	Pleckstrin homology domain-containing family A member 4	Human	PLEKHA4	1.57788		1	0	0.317311	1
P20333	Tumor necrosis factor receptor superfamily member 1B	Human	TNFRSF1B	1.57208		5	1	0.321092	1	M	PM			XC
P07355	Annexin A2	Human	ANXA2	1.56252		7	0	0.327411	1	M	PM			XC
Q9Y289	Sodium-dependent multivitamin transporter	Human	SLC5A6	1.56038		3	0	0.328846	1	M	PM	IPM
Q01968	Inositol polyphosphate 5-phosphatase OCRL-1	Human	OCRL	1.55456		3	0	0.203538	1	M
P04083	Annexin A1	Human	ANXA1	1.54703		2	0	0.20811	1	M	PM			XC	Nuc
P48029	Sodium- and chloride-dependent creatine transporter 1	Human	SLC6A8	1.53494		6	0	0.34633	1	M	PM	IPM
F8VU56	Receptor-type tyrosine-protein phosphatase beta	Human	PTPRB	1.52406		1	0	0.354076	1	M	PM	IPM
E9PR17	CD59 glycoprotein	Human	CD59	1.52193		2	0	0.224066	1	M	PM			XC
Q9H7F0	Probable cation-transporting ATPase 13A3	Human	ATP13A3	1.51589		22	0	0.360008	1	M						ShG
O60486	Plexin-C1	Human	PLXNC1	1.51014		22	0	0.364232	1	M	PM
E9PHK9	Treacle protein	Human	TCOF1	1.50121		12	0	0.370893	1	M					Nuc
O15162	Phospholipid scramblase 1	Human	PLSCR1	1.49896		2	0	0.372589	1	M	PM
O43157	Plexin-B1	Human	PLXNB1	1.4817		5	0	0.252054	1	M	PM	IPM		XC
Q15043	Zinc transporter ZIP14	Human	SLC39A14	1.47654		2	0	0.389894	1	M	PM
P07195	L-lactate dehydrogenase B chain	Human	LDHB	1.46041		2	0	0.268151	1	M
F6TER3	Leukocyte immunoglobulin-like receptor subfamily B member 1	Human	LILRB1	1.45073		9	1	0.410755	1	M	PM			XC
Q7Z5N4	Protein sidekick-1	Human	SDK1	1.44837		24	0	0.412708	1	M						ShG
B5MCQ5	Protein disulfide-isomerase A6	Human	PDIA6	1.44653		3	0	0.27915	1	M	PM
Q02818	Nucleobindin-1	Human	NUCB1	1.44578		4	0	0.279758	1	M				XC
Q2HXV3	Protein kinase C-binding protein 1	Human	ZMYND8	1.4309		1	0	0.292029	1
Q9UPZ6	Thrombospondin type-1 domain-containing protein 7A	Human	THSD7A	1.42481		2	0	0.297198	1	M						ShG
P78552	Interleukin-13 receptor subunit alpha-1	Human	IL13RA1	1.41631		3	0	0.304543	1	M	PM
Q9Y4L1	Hypoxia up-regulated protein 1	Human	HYOU1	1.40924		15	0	0.446477	1	M
P42081	T-lymphocyte activation antigen CD86	Human	CD86	1.40879		2	0	0.311182	1	M	PM
P04406	Glyceraldehyde-3-phosphate dehydrogenase	Human	GAPDH	1.40797		6	0	0.447614	1	M					Nuc
O43852	Calumenin	Human	CALU	1.40197		3	0	0.317311	1	M				XC
E9PEJ6	Probable phospholipid-transporting ATPase IH	Human	ATP11A	1.39419		6	0	0.32444	1	M						ShG
P08754	Guanine nucleotide-binding protein G(k) subunit alpha	Human	GNAI3	1.39208		3	0	0.326404	1	M	PM
P00338	L-lactate dehydrogenase A chain	Human	LDHA	1.37771		4	0	0.340023	1
P14625	Endoplasmin	Human	HSP90B1	1.37048		7	0	0.482428	1	M	PM
H7BZJ3	Thioredoxin	Human	PDIA3	1.36855		1	0	0.348975	1
Q9Y286	Sialic acid-binding Ig-like lectin 7	Human	SIGLEC7	1.35753		5	0	0.495015	1	M	PM	IPM
Q7KYR7	Butyrophilin subfamily 2 member A1	Human	BTN2A1	1.35518		14	1	0.497336	1	M	PM	IPM
P78347	General transcription factor II-I	Human	GTF2I	1.35463		11	0	0.49788	1	M					Nuc
Q9UP38	Frizzled-1	Human	FZD1	1.34989		6	0	0.502582	1	M	PM		CS
Q13217	DnaJ homolog subfamily C member 3	Human	DNAJC3	1.33115		3	0	0.387725	1	M
F8WCP6	Kinesin-like protein KIF21A	Human	KIF21A	1.32289		2	0	0.530158	1	M
Q15743	Ovarian cancer G-protein coupled receptor 1	Human	GPR68	1.32214		2	0	0.530945	1	M	PM	IPM
J3KNK6	Metastasis suppressor protein 1	Human	MTSS1	1.31998		2	0	0.400017	1	M
B5MCX0	Leukocyte immunoglobulin-like receptor subfamily B member 3	Human	LILRB3	1.31937		4	0	0.533857	1	M	PM	IPM
O95786	Probable ATP-dependent RNA helicase DDX58	Human	DDX58	1.31709		2	0	0.403246	1
P78504	Protein jagged-1	Human	JAG1	1.31601		7	0	0.537394	1	M	PM	IPM		XC
P17066	Heat shock 70 kDa protein 6	Human	HSPA6	1.31577		1	1	0.537651	1
D6REX3	Protein transport protein Sec31A	Human	SEC31A	1.31513		1	0	0.405449	1	M
Q9HAV4	Exportin-5	Human	XPO5	1.31353		4	0	0.407264	1	M					Nuc
E5RI87	E3 ubiquitin-protein ligase RNF130	Human	RNF130	1.30414		2	0	0.550098	1	M					Nuc
Q5VY93	Rho guanine nucleotide exchange factor 2	Human	ARHGEF2	1.30375		7	0	0.418471	1	M	PM
P11216	Glycogen phosphorylase, brain form	Human	PYGB	1.30351		4	0	0.550778	1	M
P49961	Ectonucleoside triphosphate diphosphohydrolase 1	Human	ENTPD1	1.30102		5	0	0.553481	1	M	PM	IPM
P07948	Tyrosine-protein kinase Lyn	Human	LYN	1.29921		3	0	0.423763	1	M	PM				Nuc
P28907	ADP-ribosyl cyclase 1	Human	CD38	1.2974		7	0	0.557418	1	M	PM		CS		Nuc
P02545	Prelamin-A/C	Human	LMNA	1.29222		7	0	0.563108	1	M					Nuc
P04156	Major prion protein	Human	PRNP	1.29207		2	0	0.432198	1	M	PM				Nuc
P53675	Clathrin heavy chain 2	Human	CLTCL1	1.29114		2	0	0.433313	1	M	PM
Q01844	RNA-binding protein EWS	Human	EWSR1	1.28874		1	0	0.436184	1	M	PM				Nuc
Q8IXM7	Outer dense fiber protein 3-like protein 1	Human	ODF3L1	1.28839		1	0	0.436603	1
P00558	Phosphoglycerate kinase 1	Human	PGK1	1.28713		2	0	0.438121	1
Q5VU59	Tropomyosin alpha-3 chain	Human	TPM3	1.28665		4	0	0.438701	1	M	PM
P19971	Thymidine phosphorylase	Human	TYMP	1.28121		2	0	0.445313	1
Q9ULQ1	Two pore calcium channel protein 1	Human	TPCN1	1.28112		6	0	0.445433	1	M
H0YNA2	Signal peptide peptidase-like 2A	Human	SPPL2A	1.28038		1	0	0.446337	1
P21359	Neurofibromin	Human	NF1	1.27743		2	0	0.449958	1	M					Nuc
Q8NBJ5	Procollagen galactosyltransferase 1	Human	GLT25D1	1.27641		2	0	0.451228	1	M
P07237	Protein disulfide-isomerase	Human	P4HB	1.27488		6	0	0.582532	1	M	PM		CS	XC
P13726	Tissue factor	Human	F3	1.26159		2	0	0.469873	1	M	PM		CS	XC
P25445	Tumor necrosis factor receptor superfamily member 6	Human	FAS	1.26029		5	0	0.471545	1	M	PM		CS	XC
P80303	Nucleobindin-2	Human	NUCB2	1.25943		3	0	0.472647	1	M	PM			XC	Nuc
Q14956	Transmembrane glycoprotein NMB	Human	GPNMB	1.25865		3	0	0.473647	1	M	PM	IPM
P31689	DnaJ homolog subfamily A member 1	Human	DNAJA1	1.25582		2	0	0.477306	1	M
Q96QT4	Transient receptor potential cation channel subfamily M member 7	Human	TRPM7	1.25573		2	0	0.604644	1	M	PM	IPM
Q96A25	Transmembrane protein 106A	Human	TMEM106A	1.25017		2	0	0.484685	1	M						ShG
Q9BXS9	Solute carrier family 26 member 6	Human	SLC26A6	1.24967		7	0	0.611788	1	M	PM
B4DGP8	Calnexin	Human	CANX	1.24595		7	0	0.616213	1	M
P14618	Pyruvate kinase isozymes M1/M2	Human	PKM2	1.24326		8	0	0.619435	1	M	PM				Nuc
P56192	Methionine--tRNA ligase, cytoplasmic	Human	MARS	1.24221		2	0	0.495249	1	M
Q9H307	Pinin	Human	PNN	1.24031		2	0	0.49779	1	M	PM				Nuc
Q9UKJ3	G patch domain-containing protein 8	Human	GPATCH8	1.24025		3	0	0.497873	1
P06733	Alpha-enolase	Human	ENO1	1.23868		2	0	0.499982	1	M	PM				Nuc
Q27J81	Inverted formin-2	Human	INF2	1.23606		7	0	0.503524	1	M					Nuc
Q8TD43	Transient receptor potential cation channel subfamily M member 4	Human	TRPM4	1.23318		3	0	0.507444	1	M	PM
P30101	Protein disulfide-isomerase A3	Human	PDIA3	1.23195		7	0	0.633103	1	M
Q9NPH3	Interleukin-1 receptor accessory protein	Human	IL1RAP	1.22796		10	1	0.637993	1	M	PM	IPM		XC
Q7Z6E9	E3 ubiquitin-protein ligase RBBP6	Human	RBBP6	1.22563		1	0	0.517848	1	M					Nuc
O15042	U2 snRNP-associated SURP motif-containing protein	Human	U2SURP	1.22333		6	0	0.521041	1	M					Nuc
O15427	Monocarboxylate transporter 4	Human	SLC16A3	1.22178		5	0	0.645624	1	M	PM	IPM
J3KQ67	Claudin domain-containing protein 1	Human	CLDND1	1.21517		4	0	0.653865	1	M						ShG
Q92581	Sodium/hydrogen exchanger 6	Human	SLC9A6	1.21114		4	0	0.658939	1	M	PM
P19397	Leukocyte surface antigen CD53	Human	CD53	1.21089		6	1	0.659253	1	M	PM		CS
P13667	Protein disulfide-isomerase A4	Human	PDIA4	1.20688		3	0	0.544406	1	M
Q9NPY3	Complement component C1q receptor	Human	CD93	1.20687		5	1	0.664344	1	M	PM		CS	XC
Q92692	Poliovirus receptor-related protein 2	Human	PVRL2	1.20575		13	1	0.665769	1	M	PM		CS
P35408	Prostaglandin E2 receptor EP4 subtype	Human	PTGER4	1.20441		1	0	0.547988	1	M	PM
C9J6P4	Zinc finger CCCH-type antiviral protein 1	Human	ZC3HAV1	1.20302		3	0	0.550013	1	M					Nuc
Q8NG11	Tetraspanin-14	Human	TSPAN14	1.20221		2	1	0.670284	1	M						ShG
Q14108	Lysosome membrane protein 2	Human	SCARB2	1.2013		5	0	0.671449	1	M	PM	IPM
P17181	Interferon alpha/beta receptor 1	Human	IFNAR1	1.19976		12	0	0.673429	1	M	PM	IPM
P09382	Galectin-1	Human	LGALS1	1.19858		6	1	0.674946	1	M			CS	XC	Nuc
P16615	Sarcoplasmic/endoplasmic reticulum calcium ATPase 2	Human	ATP2A2	1.19387		18	0	0.681029	1	M	PM	IPM			Nuc
Q9ULG6	Cell cycle progression protein 1	Human	CCPG1	1.19339		1	0	0.681658	1	M						ShG
P11142	Heat shock cognate 71 kDa protein	Human	HSPA8	1.19007		10	0	0.685982	1	M	PM		CS	XC	Nuc
K7ELL7	Glucosidase 2 subunit beta	Human	PRKCSH	1.18939		7	0	0.686869	1	M
O95858	Tetraspanin-15	Human	TSPAN15	1.18804		4	0	0.572203	1	M	PM	IPM
B4DR61	Protein transport protein Sec61 subunit alpha isoform 1	Human	SEC61A1	1.18011		2	0	0.699075	1	M
Q9BS26	Endoplasmic reticulum resident protein 44	Human	ERP44	1.17642		3	0	0.589917	1	M
J9JIE6	Transmembrane and coiled-coil domain-containing protein 1	Human	TMCO1	1.17572		2	0	0.590984	1	M
P48551	Interferon alpha/beta receptor 2	Human	IFNAR2	1.17521		5	0	0.705586	1	M	PM	IPM		XC
C9JX83	U3 small nucleolar ribonucleoprotein protein MPP10	Human	MPHOSPH10	1.17336		1	0	0.594635	1	M					Nuc
O15118	Niemann-Pick C1 protein	Human	NPC1	1.17248		2	0	0.596002	1	M	PM	IPM
Q96QD8	Sodium-coupled neutral amino acid transporter 2	Human	SLC38A2	1.17133		4	0	0.710784	1	M	PM
P04921	Glycophorin-C	Human	GYPC	1.1707		2	0	0.711631	1	M	PM	IPM
P84095	Rho-related GTP-binding protein RhoG	Human	RHOG	1.16851		2	0	0.602202	1	M	PM
C9J1K8	Multiple epidermal growth factor-like domains protein 9	Human	MEGF9	1.16674		4	0	0.716972	1	M						ShG
Q9UQ35	Serine/arginine repetitive matrix protein 2	Human	SRRM2	1.16667		3	0	0.605091	1	M					Nuc
H0Y3Z8	Uncharacterized protein	Human		1.16581		1	0	0.606439	1
R4GMX5	Basigin	Human	BSG	1.16526		1	0	0.718978	1
Q8IV08	Phospholipase D3	Human	PLD3	1.16377		2	0	0.609673	1	M
B1AP13	Complement decay-accelerating factor	Human	CD55	1.1632		8	1	0.721775	1	M	PM	IPM		XC
P54577	Tyrosine--tRNA ligase, cytoplasmic	Human	YARS	1.16063		2	0	0.614646	1	M				XC	Nuc
Q9HC07	Transmembrane protein 165	Human	TMEM165	1.16039		1	0	0.615032	1	M						ShG
O14787	Transportin-2	Human	TNPO2	1.16015		2	0	0.615418	1	M					Nuc
Q2LD37	Uncharacterized protein KIAA1109	Human	KIAA1109	1.15957		2	0	0.61634	1	M					Nuc
Q93008	Probable ubiquitin carboxyl-terminal hydrolase FAF-X	Human	USP9X	1.15788		3	0	0.619043	1
P52272	Heterogeneous nuclear ribonucleoprotein M	Human	HNRNPM	1.15449		3	0	0.624475	1	M	PM	IPM			Nuc
P08758	Annexin A5	Human	ANXA5	1.15083		3	0	0.630405	1	M	PM
Q7L1W4	Leucine-rich repeat-containing protein 8D	Human	LRRC8D	1.15043		7	0	0.63105	1	M						ShG
Q9BQB6	Vitamin K epoxide reductase complex subunit 1	Human	VKORC1	1.14335		2	0	0.642625	1	M
J3KPP4	Luc7-like protein 3	Human	LUC7L3	1.14004		3	1	0.753804	1	M	PM				Nuc
Q14697	Neutral alpha-glucosidase AB	Human	GANAB	1.13897		3	0	0.649884	1	M
F5GX88	Endoglin	Human	ENG	1.13855		1	0	0.650573	1
P54852	Epithelial membrane protein 3	Human	EMP3	1.1372		3	1	0.757807	1	M						ShG
Q13315	Serine-protein kinase ATM	Human	ATM	1.13591		4	0	0.65497	1	M					Nuc
Q9P2J5	Leucine--tRNA ligase, cytoplasmic	Human	LARS	1.1358		2	0	0.655164	1
P26038	Moesin	Human	MSN	1.13531		6	0	0.760492	1	M	PM				Nuc
P05106	Integrin beta-3	Human	ITGB3	1.13225		15	1	0.764836	1	M	PM	IPM
Q7Z7N9	Transmembrane protein 179B	Human	TMEM179B	1.12997		3	0	0.664956	1	M						ShG
P60468	Protein transport protein Sec61 subunit beta	Human	SEC61B	1.1295		2	0	0.665754	1	M
Q8IY17	Neuropathy target esterase	Human	PNPLA6	1.12938		2	0	0.665949	1	M
E9PP15	Low-density lipoprotein receptor-related protein 8	Human	LRP8	1.12911		1	0	0.769303	1	M
P19022	Cadherin-2	Human	CDH2	1.12459		6	0	0.775786	1	M	PM	IPM
Q7Z2K6	Endoplasmic reticulum metallopeptidase 1	Human	ERMP1	1.12216		2	0	0.678252	1	M
P50895	Basal cell adhesion molecule	Human	BCAM	1.11975		12	0	0.782785	1	M	PM	IPM	CS
Q04721	Neurogenic locus notch homolog protein 2	Human	NOTCH2	1.11857		6	0	0.784492	1	M	PM	IPM	CS	XC	Nuc
Q9H7M9	Platelet receptor Gi24	Human	C10orf54	1.11836		4	0	0.784801	1	M						ShG
Q01130	Serine/arginine-rich splicing factor 2	Human	SRSF2	1.11716		1	0	0.686869	1	M					Nuc
Q96JJ7	Protein disulfide-isomerase TMX3	Human	TMX3	1.1152		2	0	0.690261	1	M
O15258	Protein RER1	Human	RER1	1.1136		3	0	0.693048	1	M
F2Z2X4	Exportin-4	Human	XPO4	1.10866		4	0	0.70169	1	M					Nuc
P50991	T-complex protein 1 subunit delta	Human	CCT4	1.10744		2	0	0.703829	1	M					Nuc
G3V1W8	Serine/threonine-protein kinase receptor R3	Human	ACVRL1	1.10215		2	0	0.713205	1	M	PM	IPM	CS
P55011	Solute carrier family 12 member 2	Human	SLC12A2	1.10019		14	0	0.811499	1	M	PM	IPM
Q63HN8	E3 ubiquitin-protein ligase RNF213	Human	RNF213	1.09995		26	0	0.811859	1
P00390	Glutathione reductase, mitochondrial	Human	GSR	1.09978		2	0	0.717418	1	M	PM
P49207	60S ribosomal protein L34	Human	RPL34	1.09932		2	0	0.718239	1	M
Q5T4S7	E3 ubiquitin-protein ligase UBR4	Human	UBR4	1.09685		10	0	0.816486	1	M					Nuc
P29597	Non-receptor tyrosine-protein kinase TYK2	Human	TYK2	1.09591		5	0	0.817889	1	M					Nuc
P49411	Elongation factor Tu, mitochondrial	Human	TUFM	1.09449		6	0	0.726921	1	M
O75581	Low-density lipoprotein receptor-related protein 6	Human	LRP6	1.09179		2	0	0.731801	1	M	PM		CS
P19338	Nucleolin	Human	NCL	1.09118		4	0	0.732902	1	M					Nuc
Q86UE4	Protein LYRIC	Human	MTDH	1.08783		2	0	0.73899	1	M	PM				Nuc
P08238	Heat shock protein HSP 90-beta	Human	HSP90AB1	1.08547		16	0	0.833638	1	M
Q7L4I2	Arginine/serine-rich coiled-coil protein 2	Human	RSRC2	1.08154		2	0	0.750531	1
P57088	Transmembrane protein 33	Human	TMEM33	1.08019		1	0	0.753011	1	M
Q29RF7	Sister chromatid cohesion protein PDS5 homolog A	Human	PDS5A	1.07812		2	0	0.756847	1	M					Nuc
Q8WWI5	Choline transporter-like protein 1	Human	SLC44A1	1.07668		4	0	0.75952	1	M	PM
Q8N8Z6	Discoidin, CUB and LCCL domain-containing protein 1	Human	DCBLD1	1.07327		7	0	0.852309	1	M						ShG
O14980	Exportin-1	Human	XPO1	1.07236		11	0	0.767574	1	M					Nuc
Q09666	Neuroblast differentiation-associated protein AHNAK	Human	AHNAK	1.07183		9	0	0.854529	1	M					Nuc
Q8WU79	Stromal membrane-associated protein 2	Human	SMAP2	1.0718		3	0	0.768629	1	M					Nuc
Q8IWT6	Leucine-rich repeat-containing protein 8A	Human	LRRC8A	1.0674		8	0	0.861411	1	M						ShG
Q15365	Poly(rC)-binding protein 1	Human	PCBP1	1.06501		3	0	0.781427	1	M					Nuc
P35579	Myosin-9	Human	MYH9	1.06388		12	0	0.866896	1	M	PM				Nuc
P42166	Lamina-associated polypeptide 2, isoform alpha	Human	TMPO	1.06335		3	0	0.784564	1	M					Nuc
P13473	Lysosome-associated membrane glycoprotein 2	Human	LAMP2	1.06223		5	0	0.869476	1	M	PM
Q93009	Ubiquitin carboxyl-terminal hydrolase 7	Human	USP7	1.06055		2	0	0.789911	1	M					Nuc
Q10589	Bone marrow stromal antigen 2	Human	BST2	1.05826		7	0	0.875701	1	M	PM	IPM
P55082	Microfibril-associated glycoprotein 3	Human	MFAP3	1.05799		6	0	0.876124	1	M	PM
Q9GZU8	Protein FAM192A	Human	FAM192A	1.0575		2	0	0.876899	1	M					Nuc
Q5T3F8	Transmembrane protein 63B	Human	TMEM63B	1.05419		3	0	0.802114	1	M						ShG
P55060	Exportin-2	Human	CSE1L	1.05383		7	0	0.882684	1	M					Nuc
Q04637	Eukaryotic translation initiation factor 4 gamma 1	Human	EIF4G1	1.05239		3	0	0.805583	1
P30453	HLA class I histocompatibility antigen, A-34 alpha chain	Human	HLA-A	1.05185		1	0	0.806632	1	M	PM
Q15904	V-type proton ATPase subunit S1	Human	ATP6AP1	1.04941		1	0	0.811362	1	M
O14617	AP-3 complex subunit delta-1	Human	AP3D1	1.04925		4	0	0.811661	1	M
Q86VP6	Cullin-associated NEDD8-dissociated protein 1	Human	CAND1	1.04716		12	0	0.815723	1	M					Nuc
Q13873	Bone morphogenetic protein receptor type-2	Human	BMPR2	1.04647		12	0	0.894371	1	M	PM	IPM	CS
P35367	Histamine H1 receptor	Human	HRH1	1.04387		4	0	0.822152	1	M	PM	IPM			Nuc
P45880	Voltage-dependent anion-selective channel protein 2	Human	VDAC2	1.04325		4	0	0.899521	1	M
Q8IX12	Cell division cycle and apoptosis regulator protein 1	Human	CCAR1	1.04232		2	0	0.825204	1
Q9Y383	Putative RNA-binding protein Luc7-like 2	Human	LUC7L2	1.04231		10	0	0.901038	1	M					Nuc
Q8IUW5	RELT-like protein 1	Human	RELL1	1.04151		2	0	0.826782	1	M	PM
P58335	Anthrax toxin receptor 2	Human	ANTXR2	1.0411		3	0	0.827593	1	M	PM			XC
P61981	14-3-3 protein gamma	Human	YWHAG	1.0392		2	0	0.831344	1
Q92956	Tumor necrosis factor receptor superfamily member 14	Human	TNFRSF14	1.03884		1	0	0.832047	1	M	PM	IPM
Q96D96	Voltage-gated hydrogen channel 1	Human	HVCN1	1.03684		2	0	0.836007	1	M						ShG
Q05655	Protein kinase C delta type	Human	PRKCD	1.03647		3	0	0.836731	1	M	PM				Nuc
O75084	Frizzled-7	Human	FZD7	1.03626		4	0	0.910776	1	M	PM
Q8N350	Protein Dos	Human	DOS	1.03375		4	0	0.842132	1	M						ShG
E7EW49	CLIP-associating protein 2	Human	CLASP2	1.03304		2	0	0.843556	1	M
P10809	60 kDa heat shock protein, mitochondrial	Human	HSPD1	1.03216		7	1	0.917412	1	M	PM		CS	XC
P07900	Heat shock protein HSP 90-alpha	Human	HSP90AA1	1.03176		3	0	0.846105	1	M	PM
E9PR30	40S ribosomal protein S30	Human	FAU	1.03011		1	0	0.849395	1	M
K7EK60	Formin-like protein 1	Human	FMNL1	1.027		2	0	0.855628	1
Q9NW97	Transmembrane protein 51	Human	TMEM51	1.02645		2	0	0.856729	1	M						ShG
P18206	Vinculin	Human	VCL	1.02322		2	0	0.932013	1	M	PM			XC
Q96HE9	Proline-rich protein 11	Human	PRR11	1.01906		1	0	0.938855	1
Q8NC42	E3 ubiquitin-protein ligase RNF149	Human	RNF149	1.01688		5	1	0.942447	1	M						ShG
P09874	Poly [ADP-ribose] polymerase 1	Human	PARP1	1.01652		5	0	0.876837	1	M					Nuc
Q15366	Poly(rC)-binding protein 2	Human	PCBP2	1.01583		2	0	0.878248	1	M					Nuc
Q04656	Copper-transporting ATPase 1	Human	ATP7A	1.01576		6	0	0.944292	1	M	PM
Q9BXP5	Serrate RNA effector molecule homolog	Human	SRRT	1.01356		3	0	0.882877	1	M					Nuc
P61106	Ras-related protein Rab-14	Human	RAB14	1.01219		2	0	0.885693	1	M	PM
P36578	60S ribosomal protein L4	Human	RPL4	1.01151		2	0	0.951348	1	M					Nuc
P08670	Vimentin	Human	VIM	1.01121		2	0	0.887689	1	M	PM
Q9Y6Y1	Calmodulin-binding transcription activator 1	Human	CAMTA1	1.01071		1	0	0.888717	1	M					Nuc
H0Y449	Nuclease-sensitive element-binding protein 1	Human	YBX1	1.01046		2	0	0.889242	1	M				XC	Nuc
Q92973	Transportin-1	Human	TNPO1	1.00885		6	0	0.955783	1	M					Nuc
Q14498	RNA-binding protein 39	Human	RBM39	1.00872		6	0	0.956003	1	M					Nuc
Q9Y5Y0	Feline leukemia virus subgroup C receptor-related protein 1	Human	FLVCR1	1.00567		3	0	0.899112	1	M	PM	IPM
Q9BT09	Protein canopy homolog 3	Human	CNPY3	1.00542		2	0	0.899635	1	M
P62241	40S ribosomal protein S8	Human	RPS8	1.00502		2	0	0.900471	1	M
O95373	Importin-7	Human	IPO7	1.00472		3	0	0.901078	1	M					Nuc
F5H0E2	4F2 cell-surface antigen heavy chain	Human	SLC3A2	1.00182		2	0	0.967542	1
F5H4I9	Kinesin-like protein KIFC3	Human	KIFC3	1.00095		2	0	0.969009	1	M	PM
P27487	Dipeptidyl peptidase 4	Human	DPP4	1.00086		3	0	0.909096	1	M	PM		CS	XC
P55084	Trifunctional enzyme subunit beta, mitochondrial	Human	HADHB	1.00066		4	0	0.909513	1	M
P37173	TGF-beta receptor type-2	Human	TGFBR2	1.0003		6	0	0.970104	1	M	PM
Q7L014	Probable ATP-dependent RNA helicase DDX46	Human	DDX46	0.999001		9	0	0.972292	1	M					Nuc
Q12866	Tyrosine-protein kinase Mer	Human	MERTK	0.998502		14	0	0.973133	1	M	PM	IPM
P05067	Amyloid beta A4 protein	Human	APP	0.998004		6	0	0.973974	1	M	PM	IPM	CS	XC
Q13435	Splicing factor 3B subunit 2	Human	SF3B2	0.997705		3	0	0.915678	1	M					Nuc
O95831	Apoptosis-inducing factor 1, mitochondrial	Human	AIFM1	0.997606		2	0	0.915886	1	M					Nuc
Q86TU6	Putative uncharacterized protein encoded LINC00523	Human	LINC00523	0.997009		1	0	0.975654	1
Q8NBJ4	Golgi membrane protein 1	Human	GOLM1	0.995718		6	0	0.977835	1	M	PM	IPM
P68104	Elongation factor 1-alpha 1	Human	EEF1A1	0.994926		7	1	0.979176	1	M					Nuc
O75400	Pre-mRNA-processing factor 40 homolog A	Human	PRPF40A	0.991965		5	0	0.92772	1	M					Nuc
O75439	Mitochondrial-processing peptidase subunit beta	Human	PMPCB	0.990688		2	0	0.930412	1	M
Q00325	Phosphate carrier protein, mitochondrial	Human	SLC25A3	0.988924		5	0	0.989369	1	M	PM	IPM
P61978	Heterogeneous nuclear ribonucleoprotein K	Human	HNRNPK	0.988142		3	0	0.935788	1	M					Nuc
Q14974	Importin subunit beta-1	Human	KPNB1	0.988142		11	1	0.990702	1	M					Nuc
P32970	CD70 antigen	Human	CD70	0.987557		3	0	0.9917	1	M	PM	IPM		XC
Q8WUM4	Programmed cell death 6-interacting protein	Human	PDCD6IP	0.987459		2	0	0.937233	1	M
O75044	SLIT-ROBO Rho GTPase-activating protein 2	Human	SRGAP2	0.987167		5	0	0.937853	1	M
O43592	Exportin-T	Human	XPOT	0.986582		2	0	0.939091	1	M					Nuc
O60266	Adenylate cyclase type 3	Human	ADCY3	0.985804		10	0	0.994693	1	M	PM	IPM			Nuc
Q9HCC0	Methylcrotonoyl-CoA carboxylase beta chain, mitochondrial	Human	MCCC2	0.985028		2	0	0.996021	1	M
J3KN36	Nodal modulator 2	Human	NOMO2	0.984349		6	0	0.997183	1	M
P51659	Peroxisomal multifunctional enzyme type 2	Human	HSD17B4	0.984058		3	0	0.944449	1	M
Q9Y3Z3	SAM domain and HD domain-containing protein 1	Human	SAMHD1	0.983381		7	0	0.94589	1	M					Nuc
O00410	Importin-5	Human	IPO5	0.982704		8	0	1	1	M					Nuc
B1AK88	F-actin-capping protein subunit beta	Human	CAPZB	0.98174		3	0	0.949385	1	M
G3V5Z6	Probable RNA-binding protein 23	Human	RBM23	0.981354		1	0	0.997004	1
P22314	Ubiquitin-like modifier-activating enzyme 1	Human	UBA1	0.981258		3	0	0.950412	1
P51148	Ras-related protein Rab-5C	Human	RAB5C	0.981065		3	0	0.950823	1	M	PM
P07437	Tubulin beta chain	Human	TUBB	0.980873		9	1	0.995935	1	M
P29728	2-5-oligoadenylate synthase 2	Human	OAS2	0.97924		3	0	0.954722	1	M					Nuc
Q14204	Cytoplasmic dynein 1 heavy chain 1	Human	DYNC1H1	0.97924		29	0	0.992304	1	M
F5H569	V-type proton ATPase 116 kDa subunit a isoform 1	Human	ATP6V0A1	0.979144		5	0	0.954927	1	M	PM				Nuc
P15498	Proto-oncogene vav	Human	VAV1	0.978761		2	0	0.955747	1	M	PM
Q6UWD8	Transmembrane protein C16orf54	Human	C16orf54	0.977804		2	0	0.989105	1	M						ShG
O15389	Sialic acid-binding Ig-like lectin 5	Human	SIGLEC5	0.976276		6	0	0.985699	1	M	PM
P61224	Ras-related protein Rap-1b	Human	RAP1B	0.975991		3	0	0.985061	1	M	PM
O43707	Alpha-actinin-4	Human	ACTN4	0.975705		4	0	0.962296	1	M				XC	Nuc
Q92508	Piezo-type mechanosensitive ion channel component 1	Human	PIEZO1	0.975134		26	1	0.983148	1	M	PM
Q7Z6Z7	E3 ubiquitin-protein ligase HUWE1	Human	HUWE1	0.973047		7	0	0.968012	1	M					Nuc
P61204	ADP-ribosylation factor 3	Human	ARF3	0.972952		3	0	0.968216	1	M	PM
P42704	Leucine-rich PPR motif-containing protein, mitochondrial	Human	LRPPRC	0.972668		19	0	0.977631	1	M					Nuc
O43143	Putative pre-mRNA-splicing factor ATP-dependent RNA helicase DHX15	Human	DHX15	0.971628		1	0	0.971069	1	M					Nuc
Q92616	Translational activator GCN1	Human	GCN1L1	0.970214		6	0	0.974121	1	M
A6NGX9	PLCH2 protein	Human	PLCH2	0.969556		1	0	0.970651	1
P20138	Myeloid cell surface antigen CD33	Human	CD33	0.967867		12	2	0.966853	1	M	PM	IPM
Q8N3J6	Cell adhesion molecule 2	Human	CADM2	0.967586		3	0	0.979808	1	M	PM
Q16698	2,4-dienoyl-CoA reductase, mitochondrial	Human	DECR1	0.967118		2	0	0.980822	1	M	PM				Nuc
P49327	Fatty acid synthase	Human	FASN	0.966277		6	0	0.982646	1	M	PM
E7EQD2	Solute carrier family 43 member 3	Human	SLC43A3	0.963391		1	0	0.988918	1
E7EX29	14-3-3 protein zeta/delta	Human	YWHAZ	0.962649		5	0	0.955087	1	M				XC	Nuc
P12235	ADP/ATP translocase 1	Human	SLC25A4	0.962464		4	1	0.954669	1	M	PM	IPM
Q9UGH3	Solute carrier family 23 member 2	Human	SLC23A2	0.961261		4	0	0.951948	1	M	PM	IPM
P39656	Dolichyl-diphosphooligosaccharide--protein glycosyltransferase 48 kDa subunit	Human	DDOST	0.960984		3	0	0.994164	1	M
P54819	Adenylate kinase 2, mitochondrial	Human	AK2	0.960523		2	0	0.995171	1	M
K7ELR7	Glucose-6-phosphate isomerase	Human	GPI	0.960338		2	0	0.995574	1	M	PM			XC	Nuc
Q86VW1	Solute carrier family 22 member 16	Human	SLC22A16	0.959969		1	0	0.99638	1	M	PM
P54920	Alpha-soluble NSF attachment protein	Human	NAPA	0.958313		2	0	1	1	M
Q7L1Q6	Basic leucine zipper and W2 domain-containing protein 1	Human	BZW1	0.95648		3	0	0.994925	1
Q9Y2W1	Thyroid hormone receptor-associated protein 3	Human	THRAP3	0.95584		4	0	0.993152	1	M					Nuc
Q68DH5	LMBR1 domain-containing protein 2	Human	LMBRD2	0.955566		3	0	0.992392	1	M						ShG
Q8NDH2	Coiled-coil domain-containing protein 168	Human	CCDC168	0.955384		1	0	0.938613	1
E9PCT1	Serine/arginine repetitive matrix protein 1	Human	SRRM1	0.952744		3	0	0.932603	1	M					Nuc
Q07954	Prolow-density lipoprotein receptor-related protein 1	Human	LRP1	0.951837		63	0	0.930535	1	M	PM	IPM			Nuc
P25705	ATP synthase subunit alpha, mitochondrial	Human	ATP5A1	0.951475		3	0	0.981023	1	M	PM
P33527	Multidrug resistance-associated protein 1	Human	ABCC1	0.950209		35	1	0.92682	1	M	PM	IPM			Nuc
Q12797	Aspartyl/asparaginyl beta-hydroxylase	Human	ASPH	0.949848		2	0	0.976489	1	M
Q68CP4	Heparan-alpha-glucosaminide N-acetyltransferase	Human	HGSNAT	0.948587		2	0	0.97297	1	M
P08582	Melanotransferrin	Human	MFI2	0.947598		2	0	0.970208	1	M	PM	IPM		XC
R4GN18	Membrane cofactor protein	Human	CD46	0.947508		3	0	0.920645	1
Q9HBY0	NADPH oxidase 3	Human	NOX3	0.947059		1	0	0.919618	1	M	PM
Q8IWB1	Inositol 1,4,5-trisphosphate receptor-interacting protein	Human	ITPRIP	0.944555		2	0	0.961691	1	M	PM
P04843	Dolichyl-diphosphooligosaccharide--protein glycosyltransferase subunit 1	Human	RPN1	0.943752		11	0	0.912037	1	M
Q16543	Hsp90 co-chaperone Cdc37	Human	CDC37	0.943663		2	0	0.959192	1
B0S7P1	Bromodomain-containing protein 2	Human	BRD2	0.94304		3	0	0.957445	1	M					Nuc
P40926	Malate dehydrogenase, mitochondrial	Human	MDH2	0.942863		2	0	0.956945	1	M	PM				Nuc
Q15399	Toll-like receptor 1	Human	TLR1	0.942596		9	0	0.909381	1	M	PM	IPM
Q9BZW8	Natural killer cell receptor 2B4	Human	CD244	0.940468		4	0	0.950219	1	M	PM
K7EP60	Uncharacterized protein C19orf57	Human	C19orf57	0.940291		1	0	0.904083	1
Q8NBQ5	Estradiol 17-beta-dehydrogenase 11	Human	HSD17B11	0.935716		2	0	0.936829	1					XC
P27348	14-3-3 protein theta	Human	YWHAQ	0.935541		8	0	0.893135	1	M					Nuc
P39023	60S ribosomal protein L3	Human	RPL3	0.934317		2	0	0.932877	1	M
P13796	Plastin-2	Human	LCP1	0.933271		8	0	0.88789	1	M	PM
P46940	Ras GTPase-activating-like protein IQGAP1	Human	IQGAP1	0.931446		12	0	0.883667	1	M	PM				Nuc
P50990	T-complex protein 1 subunit theta	Human	CCT8	0.928936		5	0	0.917638	1	M
O00182	Galectin-9	Human	LGALS9	0.928247		4	0	0.876254	1					XC
Q9Y6E2	Basic leucine zipper and W2 domain-containing protein 2	Human	BZW2	0.927558		2	0	0.913724	1
Q13797	Integrin alpha-9	Human	ITGA9	0.9273		6	0	0.912991	1	M	PM
O60885	Bromodomain-containing protein 4	Human	BRD4	0.926956		4	0	0.912014	1	M					Nuc
O75387	Large neutral amino acids transporter small subunit 3	Human	SLC43A1	0.926698		6	0	0.872661	1	M	PM	IPM
Q8NF50	Dedicator of cytokinesis protein 8	Human	DOCK8	0.926355		5	0	0.871864	1
O95573	Long-chain-fatty-acid--CoA ligase 3	Human	ACSL3	0.926097		1	0	0.909574	1	M
O60832	H/ACA ribonucleoprotein complex subunit 4	Human	DKC1	0.924642		7	0	0.867883	1	M					Nuc
Q9NRX5	Serine incorporator 1	Human	SERINC1	0.923446		2	0	0.90203	1	M	PM
Q9NUQ9	Protein FAM49B	Human	FAM49B	0.922424		4	0	0.899118	1
P27695	DNA-(apurinic or apyrimidinic site) lyase	Human	APEX1	0.921659		3	0	0.896936	1	M					Nuc
Q8TCT9	Minor histocompatibility antigen H13	Human	HM13	0.921574		2	0	0.896694	1	M	PM		CS
P04920	Anion exchange protein 2	Human	SLC4A2	0.918442		18	1	0.853447	1	M	PM
P01023	Alpha-2-macroglobulin	Human	A2M	0.917515		2	0	0.885107	1	M				XC
Q9UL46	Proteasome activator complex subunit 2	Human	PSME2	0.914244		4	0	0.875748	1
Q9H6X2	Anthrax toxin receptor 1	Human	ANTXR1	0.913826		12	0	0.842666	1	M	PM
P33897	ATP-binding cassette sub-family D member 1	Human	ABCD1	0.91191		2	0	0.869059	1	M
Q5RJ85	HLA class I histocompatibility antigen, alpha chain G	Human	HLA-G	0.91166		1	1	0.837598	1	M	PM
P23458	Tyrosine-protein kinase JAK1	Human	JAK1	0.909339		6	0	0.861685	1	M					Nuc
P46977	Dolichyl-diphosphooligosaccharide--protein glycosyltransferase subunit STT3A	Human	STT3A	0.909256		3	0	0.861448	1	M
P19634	Sodium/hydrogen exchanger 1	Human	SLC9A1	0.907523		10	0	0.827905	1	M	PM
Q92542	Nicastrin	Human	NCSTN	0.906947		7	0	0.826554	1	M	PM	IPM
P04899	Guanine nucleotide-binding protein G(i) subunit alpha-2	Human	GNAI2	0.906865		5	0	0.826361	1	M	PM				Nuc
Q13443	Disintegrin and metalloproteinase domain-containing protein 9	Human	ADAM9	0.906783		11	0	0.826168	1	M	PM		CS	XC
Q5TF39	Sodium-dependent glucose transporter 1	Human	NAGLT1	0.904814		1	0	0.848683	1	M	PM
Q9NUN5	Probable lysosomal cobalamin transporter	Human	LMBRD1	0.904732		2	0	0.848447	1	M
Q9H845	Acyl-CoA dehydrogenase family member 9, mitochondrial	Human	ACAD9	0.902364		3	0	0.841635	1	M
Q8IU68	Transmembrane channel-like protein 8	Human	TMC8	0.90212		5	0	0.840932	1	M
O75907	Diacylglycerol O-acyltransferase 1	Human	DGAT1	0.901957		1	0	0.840463	1	M
Q9BWM7	Sideroflexin-3	Human	SFXN3	0.901632		2	0	0.839527	1	M
P20042	Eukaryotic translation initiation factor 2 subunit 2	Human	EIF2S2	0.901388		3	0	0.838824	1
P13489	Ribonuclease inhibitor	Human	RNH1	0.900657		5	0	0.811779	1					XC
Q14839	Chromodomain-helicase-DNA-binding protein 4	Human	CHD4	0.900657		4	0	0.83672	1	M					Nuc
Q96A65	Exocyst complex component 4	Human	EXOC4	0.8967		2	0	0.825313	1	M
Q8WZ42	Titin	Human	TTN	0.896298		3	0	0.801517	1	M				XC	Nuc
Q9C0C4	Semaphorin-4C	Human	SEMA4C	0.895255		6	0	0.799059	1	M	PM
P63261	Actin, cytoplasmic 2	Human	ACTG1	0.895015		1	0	0.820451	1	M
P17812	CTP synthase 1	Human	CTPS	0.894935		3	0	0.82022	1
R4GMN9		Human		0.891266		1	0	0.809627	1
P62937	Peptidyl-prolyl cis-trans isomerase A	Human	PPIA	0.891027		4	0	0.789089	1	M				XC	Nuc
Q969Z4	Tumor necrosis factor receptor superfamily member 19L	Human	RELT	0.890313		2	0	0.806876	1	M	PM
P27635	60S ribosomal protein L10	Human	RPL10	0.890234		2	0	0.806648	1	M					Nuc
P30508	HLA class I histocompatibility antigen, Cw-12 alpha chain	Human	HLA-C	0.890076		4	1	0.786842	1	M	PM	IPM		XC
Q96A33	Coiled-coil domain-containing protein 47	Human	CCDC47	0.889917		3	0	0.805732	1	M
Q01518	Adenylyl cyclase-associated protein 1	Human	CAP1	0.889284		12	0	0.784974	1	M	PM
Q9P260	LisH domain and HEAT repeat-containing protein KIAA1468	Human	KIAA1468	0.889126		1	0	0.803446	1
P31641	Sodium- and chloride-dependent taurine transporter	Human	SLC6A6	0.888731		2	0	0.783667	1	M	PM	IPM
Q9UM01	Y+L amino acid transporter 1	Human	SLC7A7	0.88739		3	0	0.780501	1	M	PM	IPM
Q8TCJ2	Dolichyl-diphosphooligosaccharide--protein glycosyltransferase subunit STT3B	Human	STT3B	0.886132		3	0	0.794792	1	M
P06576	ATP synthase subunit beta, mitochondrial	Human	ATP5B	0.886054		4	0	0.794565	1	M	PM		CS
Q92896	Golgi apparatus protein 1	Human	GLG1	0.882768		18	1	0.769576	1	M
Q13433	Zinc transporter ZIP6	Human	SLC39A6	0.882379		6	0	0.783938	1	M	PM
Q14517	Protocadherin Fat 1	Human	FAT1	0.881213		12	0	0.765896	1	M	PM	IPM			Nuc
Q96QE2	Proton myo-inositol cotransporter	Human	SLC2A13	0.88098		4	0	0.765345	1	M	PM
Q96BD0	Solute carrier organic anion transporter family member 4A1	Human	SLCO4A1	0.879507		2	0	0.775632	1	M	PM
P23469	Receptor-type tyrosine-protein phosphatase epsilon	Human	PTPRE	0.879507		7	0	0.761861	1	M	PM				Nuc
O00478	Butyrophilin subfamily 3 member A3	Human	BTN3A3	0.879353		3	0	0.761495	1	M						ShG
P61221	ATP-binding cassette sub-family E member 1	Human	ABCE1	0.879198		3	0	0.774737	1	M
P13747	HLA class I histocompatibility antigen, alpha chain E	Human	HLA-E	0.879044		3	0	0.77429	1	M	PM
P53621	Coatomer subunit alpha	Human	COPA	0.878272		2	0	0.772056	1	M				XC
P09543	2,3-cyclic-nucleotide 3-phosphodiesterase	Human	CNP	0.87727		2	0	0.769158	1	M				XC
O75533	Splicing factor 3B subunit 1	Human	SF3B1	0.876808		3	0	0.767822	1	M					Nuc
O00160	Unconventional myosin-If	Human	MYO1F	0.875657		3	0	0.76449	1	M
O75844	CAAX prenyl protease 1 homolog	Human	ZMPSTE24	0.87535		2	0	0.763602	1	M
F5H4R9	Dynamin-2	Human	DNM2	0.874432		2	0	0.760945	1	M	PM
Q9Y3P9	Rab GTPase-activating protein 1	Human	RABGAP1	0.873973		2	0	0.759618	1	M
P51805	Plexin-A3	Human	PLXNA3	0.873744		2	0	0.758955	1	M	PM
P40939	Trifunctional enzyme subunit alpha, mitochondrial	Human	HADHA	0.872296		14	0	0.744783	1	M
E9PFA8	Endoplasmic reticulum-Golgi intermediate compartment protein 3	Human	ERGIC3	0.870853		4	0	0.750589	1	M
Q9HBR0	Putative sodium-coupled neutral amino acid transporter 10	Human	SLC38A10	0.870322		6	0	0.749054	1	M						ShG
Q6UXD5	Seizure 6-like protein 2	Human	SEZ6L2	0.869565		9	1	0.738311	1	M	PM
P15153	Ras-related C3 botulinum toxin substrate 2	Human	RAC2	0.868206		4	0	0.73509	1	M	PM
Q9Y678	Coatomer subunit gamma-1	Human	COPG1	0.867378		4	0	0.740538	1	M
O00461	Golgi integral membrane protein 4	Human	GOLIM4	0.866927		6	0	0.732057	1	M					Nuc
Q92859	Neogenin	Human	NEO1	0.864977		14	1	0.727434	1	M	PM	IPM			Nuc
P07814	Bifunctional glutamate/proline--tRNA ligase	Human	EPRS	0.864977		5	0	0.733595	1
Q8WUX1	Sodium-coupled neutral amino acid transporter 5	Human	SLC38A5	0.859107		4	0	0.713513	1	M	PM
P48735	Isocitrate dehydrogenase [NADP], mitochondrial	Human	IDH2	0.859107		5	0	0.71663	1	M
Q96AQ6	Pre-B-cell leukemia transcription factor-interacting protein 1	Human	PBXIP1	0.857633		2	0	0.712375	1	M					Nuc
Q9UBE0	SUMO-activating enzyme subunit 1	Human	SAE1	0.857192		2	0	0.711102	1	M					Nuc
Q92878	DNA repair protein RAD50	Human	RAD50	0.856898		2	0	0.708276	1	M					Nuc
P62258	14-3-3 protein epsilon	Human	YWHAE	0.854774		2	0	0.704125	1	M
C9JL75	Uncharacterized protein KIAA0195	Human	KIAA0195	0.853097		7	0	0.699288	1	M						ShG
H3BVG0	Nuclear pore complex protein Nup93	Human	NUP93	0.852951		2	0	0.698868	1	M					Nuc
P23634	Plasma membrane calcium-transporting ATPase 4	Human	ATP2B4	0.852297		4	0	0.696982	1	M	PM	IPM
Q86UX7	Fermitin family homolog 3	Human	FERMT3	0.850991		4	0	0.69322	1	M	PM
Q9H299	SH3 domain-binding glutamic acid-rich-like protein 3	Human	SH3BGRL3	0.847242		1	0	0.682426	1	M					Nuc
Q9UP95	Solute carrier family 12 member 4	Human	SLC12A4	0.846883		4	1	0.681395	1	M	PM	IPM
O75051	Plexin-A2	Human	PLXNA2	0.845594		2	0	0.677688	1	M	PM
P07203	Glutathione peroxidase 1	Human	GPX1	0.844809		2	0	0.67543	1	M
Q6P4Q7	Metal transporter CNNM4	Human	CNNM4	0.844309		12	0	0.678437	1	M	PM
P40763	Signal transducer and activator of transcription 3	Human	STAT3	0.843526		1	0	0.671744	1	M	PM				Nuc
P21439	Multidrug resistance protein 3	Human	ABCB4	0.842176		6	0	0.673385	1	M	PM	IPM
O43175	D-3-phosphoglycerate dehydrogenase	Human	PHGDH	0.840548		2	0	0.663199	1
Q0VAQ4	Small cell adhesion glycoprotein	Human	SMAGP	0.840124		2	1	0.668528	1	M	PM
E9PK25	Cofilin-1	Human	CFL1	0.834585		2	0	0.655426	1	M					Nuc
O95185	Netrin receptor UNC5C	Human	UNC5C	0.834446		2	0	0.645731	1	M						ShG
Q13641	Trophoblast glycoprotein	Human	TPBG	0.833056		5	0	0.64176	1	M	PM	IPM
Q92608	Dedicator of cytokinesis protein 2	Human	DOCK2	0.832848		4	0	0.641166	1	M
P18564	Integrin beta-6	Human	ITGB6	0.831739		1	1	0.648701	1	M	PM
Q92536	Y+L amino acid transporter 2	Human	SLC7A6	0.831739		3	0	0.638003	1	M	PM	IPM
Q6P4E1	Protein CASC4	Human	CASC4	0.830634		2	0	0.634851	1	M						ShG
Q7Z403	Transmembrane channel-like protein 6	Human	TMC6	0.830565		3	0	0.634655	1	M
Q99698	Lysosomal-trafficking regulator	Human	LYST	0.829944		3	0	0.644463	1	M
O76082	Solute carrier family 22 member 5	Human	SLC22A5	0.828569		3	0	0.628971	1	M	PM	IPM
P42224	Signal transducer and activator of transcription 1-alpha/beta	Human	STAT1	0.828226		3	0	0.627995	1	M					Nuc
P11387	DNA topoisomerase 1	Human	TOP1	0.827952		2	0	0.627214	1	M					Nuc
Q92619	Minor histocompatibility protein HA-1	Human	HMHA1	0.827815		3	0	0.626824	1
P15529	Membrane cofactor protein	Human	CD46	0.827541		9	1	0.63879	1	M	PM	IPM	CS
P55010	Eukaryotic translation initiation factor 5	Human	EIF5	0.826651		1	0	0.623517	1
P07384	Calpain-1 catalytic subunit	Human	CAPN1	0.824946		9	0	0.632674	1	M	PM
Q96J84	Kin of IRRE-like protein 1	Human	KIRREL	0.824334		9	0	0.631232	1	M	PM
G5E948	Mitogen-activated protein kinase kinase kinase kinase 4	Human	MAP4K4	0.824131		2	1	0.630752	1	M					Nuc
P36776	Lon protease homolog, mitochondrial	Human	LONP1	0.823791		3	0	0.615397	1	M
E7ETU3	Cell division control protein 42 homolog	Human	CDC42	0.822368		2	0	0.611366	1	M	PM
O15439	Multidrug resistance-associated protein 4	Human	ABCC4	0.822098		17	0	0.625965	1	M	PM
I3L468	Integrin alpha-L	Human	ITGAL	0.81686		1	0	0.613648	1
Q8TCT8	Signal peptide peptidase-like 2A	Human	SPPL2A	0.814797		4	0	0.589992	1	M						ShG
O43278	Kunitz-type protease inhibitor 1	Human	SPINT1	0.81367		9	0	0.606161	1	M				XC
Q3SY69	Mitochondrial 10-formyltetrahydrofolate dehydrogenase	Human	ALDH1L2	0.811688		2	0	0.581262	1	M
Q6UB35	Monofunctional C1-tetrahydrofolate synthase, mitochondrial	Human	MTHFD1L	0.81057		2	0	0.578127	1	M
B0V0C1	HLA class I histocompatibility antigen, Cw-3 alpha chain	Human	HLA-C	0.810373		1	0	0.598436	1	M	PM
Q9UJZ1	Stomatin-like protein 2	Human	STOML2	0.808931		3	0	0.57354	1	M
E5KLJ5	Dynamin-like 120 kDa protein, mitochondrial	Human	OPA1	0.807559		1	0	0.569707	1	M
O00763	Acetyl-CoA carboxylase 2	Human	ACACB	0.806452		11	0	0.589266	1	M
P26572	Alpha-1,3-mannosyl-glycoprotein 2-beta-N-acetylglucosaminyltransferase	Human	MGAT1	0.806062		2	0	0.56553	1	M
A8MUS3	60S ribosomal protein L23a	Human	RPL23A	0.805607		2	0	0.564264	1	M					Nuc
P28838	Cytosol aminopeptidase	Human	LAP3	0.805607		3	0	0.564264	1	M					Nuc
P08962	CD63 antigen	Human	CD63	0.803859		4	1	0.583214	1	M	PM	IPM
Q96T83	Sodium/hydrogen exchanger 7	Human	SLC9A7	0.80141		6	0	0.552601	1	M
Q9Y2C9	Toll-like receptor 6	Human	TLR6	0.801218		4	0	0.57706	1	M	PM	IPM
O94925	Glutaminase kidney isoform, mitochondrial	Human	GLS	0.798276		2	0	0.543928	1	M
Q9UBB4	Ataxin-10	Human	ATXN10	0.797194		5	0	0.540942	1
Q9Y5S1	Transient receptor potential cation channel subfamily V member 2	Human	TRPV2	0.796369		11	1	0.565788	1	M	PM	IPM
Q9Y5B9	FACT complex subunit SPT16	Human	SUPT16H	0.795925		2	0	0.537446	1	M					Nuc
P30825	High affinity cationic amino acid transporter 1	Human	SLC7A1	0.795292		6	1	0.563291	1	M	PM	IPM
P30533	Alpha-2-macroglobulin receptor-associated protein	Human	LRPAP1	0.795229		3	0	0.53553	1	M	PM		CS
P53999	Activated RNA polymerase II transcriptional coactivator p15	Human	SUB1	0.793525		3	0	0.559196	1	M					Nuc
Q8TDW0	Leucine-rich repeat-containing protein 8C	Human	LRRC8C	0.791766		12	0	0.555125	1	M
Q9Y666	Solute carrier family 12 member 7	Human	SLC12A7	0.791202		10	0	0.553821	1	M	PM	IPM
P55160	Nck-associated protein 1-like	Human	NCKAP1L	0.790826		4	0	0.552953	1	M	PM	IPM
O94804	Serine/threonine-protein kinase 10	Human	STK10	0.78964		2	0	0.520217	1
Q16666	Gamma-interferon-inducible protein 16	Human	IFI16	0.789453		3	0	0.519707	1	M					Nuc
Q92835	Phosphatidylinositol 3,4,5-trisphosphate 5-phosphatase 1	Human	INPP5D	0.788955		2	0	0.518348	1	M	PM
E9PGC5	Receptor-type tyrosine-protein phosphatase kappa	Human	PTPRK	0.78883		10	1	0.548344	1	M	PM	IPM	CS
Q13464	Rho-associated protein kinase 1	Human	ROCK1	0.788084		4	0	0.515976	1	M
P29323	Ephrin type-B receptor 2	Human	EPHB2	0.786658		4	0	0.512097	1	M	PM	IPM
Q12999	Tetraspanin-31	Human	TSPAN31	0.785546		3	0	0.509077	1	M	PM	IPM
M0QXB5	Protein ETHE1, mitochondrial	Human	ETHE1	0.785484		2	0	0.540634	1	M					Nuc
Q9HCN3	Transmembrane protein 8A	Human	TMEM8A	0.782167		8	0	0.499933	1	M	PM	IPM
O14524	Transmembrane protein 194A	Human	TMEM194A	0.7818		1	0	0.498944	1	M						ShG
Q9BXP2	Solute carrier family 12 member 9	Human	SLC12A9	0.780457		3	0	0.495327	1	M	PM
P31146	Coronin-1A	Human	CORO1A	0.779362		2	0	0.492383	1	M	PM				Nuc
P30041	Peroxiredoxin-6	Human	PRDX6	0.778574		4	0	0.490265	1	M
Q13423	NAD(P) transhydrogenase, mitochondrial	Human	NNT	0.777968		5	0	0.488641	1	M
P51617	Interleukin-1 receptor-associated kinase 1	Human	IRAK1	0.775855		1	0	0.518575	1	M	PM				Nuc
Q9HD20	Probable cation-transporting ATPase 13A1	Human	ATP13A1	0.774954		3	0	0.480582	1	M						ShG
Q9BSJ8	Extended synaptotagmin-1	Human	ESYT1	0.774353		1	0	0.478983	1	M						ShG
Q9H813	Transmembrane protein 206	Human	TMEM206	0.773156		5	1	0.512427	1	M						ShG
Q9Y5Y6	Suppressor of tumorigenicity 14 protein	Human	ST14	0.773036		14	1	0.512155	1	M	PM	IPM		XC
Q9HD45	Transmembrane 9 superfamily member 3	Human	TM9SF3	0.772559		2	0	0.47421	1	M						ShG
P08247	Synaptophysin	Human	SYP	0.772499		1	0	0.474051	1	M	PM
Q96F46	Interleukin-17 receptor A	Human	IL17RA	0.771843		8	0	0.509443	1	M	PM	IPM
M0QZR4	Rho guanine nucleotide exchange factor 1	Human	ARHGEF1	0.770772		2	0	0.469474	1	M	PM
Q8TCT7	Signal peptide peptidase-like 2B	Human	SPPL2B	0.770772		2	0	0.469474	1	M
J3KPZ3	Probable E3 ubiquitin-protein ligase MYCBP2	Human	MYCBP2	0.770475		1	0	0.506338	1	M					Nuc
Q96PE1	G-protein coupled receptor 124	Human	GPR124	0.770297		3	0	0.468217	1	M	PM
P22307	Non-specific lipid-transfer protein	Human	SCP2	0.769823		5	0	0.504859	1	M					Nuc
Q8TB96	T-cell immunomodulatory protein	Human	ITFG1	0.76929		2	0	0.465556	1	M				XC
Q86VB7	Scavenger receptor cysteine-rich type 1 protein M130	Human	CD163	0.76864		8	0	0.502178	1	M	PM	IPM		XC
Q8IZA0	Dyslexia-associated protein KIAA0319-like protein	Human	KIAA0319L	0.76558		5	0	0.495263	1	M
Q12923	Tyrosine-protein phosphatase non-receptor type 13	Human	PTPN13	0.765111		2	0	0.454568	1	M	PM
P38646	Stress-70 protein, mitochondrial	Human	HSPA9	0.764351		6	0	0.452579	1	M			CS
Q08170	Serine/arginine-rich splicing factor 4	Human	SRSF4	0.762486		2	0	0.447711	1	M					Nuc
Q5JQS6	Putative uncharacterized protein C1orf150	Human	C1orf150	0.761267		1	0	0.485558	1
P51790	H(+)/Cl(-) exchange transporter 3	Human	CLCN3	0.759994		2	0	0.441236	1	M	PM	IPM	CS
Q9UI12	V-type proton ATPase subunit H	Human	ATP6V1H	0.759763		2	0	0.440637	1	M	PM
P12318	Low affinity immunoglobulin gamma Fc region receptor II-a	Human	FCGR2A	0.759763		5	0	0.482185	1	M	PM
Q6ZNA5	Ferric-chelate reductase 1	Human	FRRS1	0.759417		2	0	0.43974	1	M						ShG
Q9Y490	Talin-1	Human	TLN1	0.755915		21	0	0.473583	1	M	PM			XC
Q0VD83	Apolipoprotein B receptor	Human	APOBR	0.747775		2	0	0.409973	1	M	PM			XC
Q08357	Sodium-dependent phosphate transporter 2	Human	SLC20A2	0.747272		8	0	0.454418	1	M	PM	IPM
Q9UKM7	Endoplasmic reticulum mannosyl-oligosaccharide 1,2-alpha-mannosidase	Human	MAN1B1	0.745823		2	0	0.405058	1	M
O95980	Reversion-inducing cysteine-rich protein with Kazal motifs	Human	RECK	0.745601		6	0	0.404499	1	M	PM
Q13308	Inactive tyrosine-protein kinase 7	Human	PTK7	0.741565		4	0	0.394413	1	M	PM	IPM
P20645	Cation-dependent mannose-6-phosphate receptor	Human	M6PR	0.740741		8	0	0.440085	1	M	PM	IPM	CS
O00299	Chloride intracellular channel protein 1	Human	CLIC1	0.740466		6	0	0.439486	1	M	PM				Nuc
F8VX04	Sodium-coupled neutral amino acid transporter 1	Human	SLC38A1	0.739973		6	0	0.43841	1	M	PM
Q7L576	Cytoplasmic FMR1-interacting protein 1	Human	CYFIP1	0.739536		11	0	0.437455	1	M	PM
P21731	Thromboxane A2 receptor	Human	TBXA2R	0.738989		3	1	0.436265	1	M	PM	IPM
Q8WTR4	Glycerophosphodiester phosphodiesterase domain-containing protein 5	Human	GDPD5	0.737137		2	0	0.383463	1	M
J3KR44	Ubiquitin thioesterase OTUB1	Human	OTUB1	0.736648		2	0	0.382263	1
A1KKD7	Probable membrane protein	BCG	BCG_2111c	0.735456		1	0	0.37934	1
Q8N386	Leucine-rich repeat-containing protein 25	Human	LRRC25	0.733945		5	0	0.425321	1	M						ShG
O94886	Transmembrane protein 63A	Human	TMEM63A	0.733299		2	0	0.374073	1	M
O00214	Galectin-8	Human	LGALS8	0.732011		2	0	0.370942	1					XC
Q86VZ1	P2Y purinoceptor 8	Human	P2RY8	0.730194		1	0	0.366544	1	M	PM
Q96DB5	Regulator of microtubule dynamics protein 1	Human	FAM82B	0.728863		2	0	0.363337	1	M
Q14114	Low-density lipoprotein receptor-related protein 8	Human	LRP8	0.727749		14	1	0.412	1	M	PM			XC
Q9H0X4	Protein ITFG3	Human	ITFG3	0.727008		9	1	0.410416	1	M						ShG
Q8WUM9	Sodium-dependent phosphate transporter 1	Human	SLC20A1	0.726375		4	0	0.409063	1	M	PM	IPM
P00505	Aspartate aminotransferase, mitochondrial	Human	GOT2	0.725111		4	0	0.354359	1	M	PM
Q96PD2	Discoidin, CUB and LCCL domain-containing protein 2	Human	DCBLD2	0.724375		2	0	0.352611	1	M	PM	IPM	CS
Q14847	LIM and SH3 domain protein 1	Human	LASP1	0.722596		3	0	0.348395	1	M	PM
P37235	Hippocalcin-like protein 1	Human	HPCAL1	0.721449		2	0	0.345689	1	M
Q9BRQ5	Protein orai-3	Human	ORAI3	0.719166		1	0	0.340332	1	M						ShG
P01833	Polymeric immunoglobulin receptor	Human	PIGR	0.71803		8	0	0.391387	1	M	PM	IPM		XC
Q15942	Zyxin	Human	ZYX	0.71736		4	0	0.33612	1	M	PM	IPM			Nuc
Q16658	Fascin	Human	FSCN1	0.716743		3	0	0.334686	1	M	PM
Q12931	Heat shock protein 75 kDa, mitochondrial	Human	TRAP1	0.714643		3	0	0.329826	1	M
O15440	Multidrug resistance-associated protein 5	Human	ABCC5	0.70917		5	0	0.317311	1	M	PM	IPM
Q658P3	Metalloreductase STEAP3	Human	STEAP3	0.708065		2	0	0.314811	1	M	PM
J3KN66	Torsin-1A-interacting protein 1	Human	TOR1AIP1	0.705766		3	0	0.30964	1	M					Nuc
Q9NVA4	Transmembrane protein 184C	Human	TMEM184C	0.703235		1	0	0.303991	1	M						ShG
O60503	Adenylate cyclase type 9	Human	ADCY9	0.701902		21	0	0.358015	1	M	PM	IPM
P11049	Leukocyte antigen CD37	Human	CD37	0.701754		3	0	0.357715	1	M						ShG
P41440	Folate transporter 1	Human	SLC19A1	0.697983		5	0	0.350073	1	M	PM	IPM
P14209	CD99 antigen	Human	CD99	0.694155		4	0	0.342383	1	M	PM	IPM
P48509	CD151 antigen	Human	CD151	0.693193		4	1	0.34046	1	M	PM	IPM
Q9NRM0	Solute carrier family 2, facilitated glucose transporter member 9	Human	SLC2A9	0.690417		4	0	0.27615	1	M	PM
Q9NT99	Leucine-rich repeat-containing protein 4B	Human	LRRC4B	0.690417		4	0	0.27615	1	M	PM
Q06481	Amyloid-like protein 2	Human	APLP2	0.689275		9	0	0.332676	1	M	PM				Nuc
F8W8J4	Myoferlin	Human	MYOF	0.684135		6	0	0.262983	1	M	PM				Nuc
P46531	Neurogenic locus notch homolog protein 1	Human	NOTCH1	0.681431		9	0	0.317311	1	M	PM			XC	Nuc
P26447	Protein S100-A4	Human	S100A4	0.679671		3	1	0.313904	1	M					Nuc
Q96RP9	Elongation factor G, mitochondrial	Human	GFM1	0.678841		2	0	0.252138	1	M
P53985	Monocarboxylate transporter 1	Human	SLC16A1	0.675721		5	1	0.306316	1	M	PM
P17301	Integrin alpha-2	Human	ITGA2	0.675493		19	1	0.30588	1	M	PM
Q9Y6R1	Electrogenic sodium bicarbonate cotransporter 1	Human	SLC4A4	0.669568		5	0	0.233712	1	M	PM	IPM
P22695	Cytochrome b-c1 complex subunit 2, mitochondrial	Human	UQCRC2	0.666001		2	0	0.226818	1	M
Q9ULF5	Zinc transporter ZIP10	Human	SLC39A10	0.662691		11	0	0.281851	1	M						ShG
Q8N697	Solute carrier family 15 member 4	Human	SLC15A4	0.657635		1	0	0.211088	1	M
Q8NE01	Metal transporter CNNM3	Human	CNNM3	0.655652		5	0	0.207449	1	M	PM
F5H2F4	C-1-tetrahydrofolate synthase, cytoplasmic	Human	MTHFD1	0.652316		2	0	0.201407	1	M
P51811	Membrane transport protein XK	Human	XK	0.648382		3	0	0.19441	1	M						ShG
P05091	Aldehyde dehydrogenase, mitochondrial	Human	ALDH2	0.646454		4	0	0.191031	1	M
Q7Z3C6	Autophagy-related protein 9A	Human	ATG9A	0.645703		2	0	0.189724	1	M
Q00839	Heterogeneous nuclear ribonucleoprotein U	Human	HNRNPU	0.645328		4	0	0.189073	1	M			CS		Nuc
P40189	Interleukin-6 receptor subunit beta	Human	IL6ST	0.641272		2	0	0.182117	1	M	PM			XC
E9PDC5	Receptor-type tyrosine-protein phosphatase S	Human	PTPRS	0.641067		10	0	0.243298	1	M	PM	IPM
P55899	IgG receptor FcRn large subunit p51	Human	FCGRT	0.638447		6	0	0.23881	1	M	PM
P30273	High affinity immunoglobulin epsilon receptor subunit gamma	Human	FCER1G	0.630279		3	0	0.225077	1	M	PM	IPM
Q9H3M7	Thioredoxin-interacting protein	Human	TXNIP	0.628259		2	0	0.160808	1	M					Nuc
Q9BV40	Vesicle-associated membrane protein 8	Human	VAMP8	0.628101		3	0	0.160559	1	M	PM
Q9UHW9	Solute carrier family 12 member 6	Human	SLC12A6	0.626409		21	1	0.218713	1	M	PM
P62249	40S ribosomal protein S16	Human	RPS16	0.626213		3	0	0.1576	1	M
B7ZKQ9	Scavenger receptor class B member 1	Human	SCARB1	0.625704		10	0	0.217562	1	M	PM	IPM	CS
P54849	Epithelial membrane protein 1	Human	EMP1	0.62135		1	0	0.150125	1	M	PM
Q8IX05	CD302 antigen	Human	CD302	0.621002		2	0	0.1496	1	M						ShG
O43306	Adenylate cyclase type 6	Human	ADCY6	0.619848		3	0	0.147861	1	M	PM
Q96BY6	Dedicator of cytokinesis protein 10	Human	DOCK10	0.618047		11	0	0.205274	1
Q99467	CD180 antigen	Human	CD180	0.614779		3	0	0.200142	1	M	PM
P23219	Prostaglandin G/H synthase 1	Human	PTGS1	0.611135		5	0	0.135138	1	M	PM				Nuc
Q13011	Delta(3,5)-Delta(2,4)-dienoyl-CoA isomerase, mitochondrial	Human	ECH1	0.611098		4	0	0.194441	1	M
K7EPJ5	E3 ubiquitin-protein ligase MGRN1	Human	MGRN1	0.608865		4	0	0.131938	1	M	PM				Nuc
P52789	Hexokinase-2	Human	HK2	0.606575		3	0	0.128758	1	M
Q05519	Serine/arginine-rich splicing factor 11	Human	SRSF11	0.598337		2	0	0.117715	1	M					Nuc
P00367	Glutamate dehydrogenase 1, mitochondrial	Human	GLUD1	0.595203		5	0	0.170831	1	M
P98155	Very low-density lipoprotein receptor	Human	VLDLR	0.593331		20	0	0.16816	1	M	PM			XC
Q9NX76	CKLF-like MARVEL transmembrane domain-containing protein 6	Human	CMTM6	0.591051		1	0	0.108466	1	M				XC
Q13586	Stromal interaction molecule 1	Human	STIM1	0.588963		2	0	0.105903	1	M	PM	IPM
P51828	Adenylate cyclase type 7	Human	ADCY7	0.588408		9	0	0.161245	1	M	PM
Q9UIQ6	Leucyl-cystinyl aminopeptidase	Human	LNPEP	0.587544		24	0	0.160047	1	M	PM	IPM		XC
Q02487	Desmocollin-2	Human	DSC2	0.586545		3	0	0.102986	1	M	PM
E7EUN2	Arf-GAP with GTPase, ANK repeat and PH domain-containing protein 1	Human	AGAP1	0.582072		1	0	0.152582	1
Q15375	Ephrin type-A receptor 7	Human	EPHA7	0.578035		4	0	0.0931343	1	M	PM	IPM		XC
P22794	Protein EVI2A	Human	EVI2A	0.570972		2	1	0.0854463	1	M						ShG
O75976	Carboxypeptidase D	Human	CPD	0.567344		9	1	0.133492	1	M					Nuc
Q14012	Calcium/calmodulin-dependent protein kinase type 1	Human	CAMK1	0.559315		3	0	0.0737064	1	M					Nuc
P22681	E3 ubiquitin-protein ligase CBL	Human	CBL	0.555093		3	0	0.0697392	1	M	PM				Nuc
Q9UIB8	SLAM family member 5	Human	CD84	0.55212		10	0	0.115311	1	M	PM	IPM
Q15223	Poliovirus receptor-related protein 1	Human	PVRL1	0.543863		5	0	0.0599057	1	M	PM			XC
O75487	Glypican-4	Human	GPC4	0.539695		4	0	0.0565156	1	M	PM	IPM		XC
P15260	Interferon gamma receptor 1	Human	IFNGR1	0.536481		10	0	0.0982795	1	M	PM	IPM
Q96DU3	SLAM family member 6	Human	SLAMF6	0.534845		3	0	0.0527432	1	M	PM
P15509	Granulocyte-macrophage colony-stimulating factor receptor subunit alpha	Human	CSF2RA	0.534731		4	0	0.0964774	1	M	PM	IPM		XC
Q9UN70	Protocadherin gamma-C3	Human	PCDHGC3	0.534416		3	0	0.0524185	1	M	PM
E7EUW2	Latrophilin-3	Human	LPHN3	0.530504		23	0	0.0922101	1	M	PM
P08588	Beta-1 adrenergic receptor	Human	ADRB1	0.529465		2	0	0.0487698	1	M	PM	IPM
Q9BXB1	Leucine-rich repeat-containing G-protein coupled receptor 4	Human	LGR4	0.528653		2	0	0.0481893	1	M	PM
O00206	Toll-like receptor 4	Human	TLR4	0.52712		5	0	0.0471069	1	M	PM	IPM	CS
P30530	Tyrosine-protein kinase receptor UFO	Human	AXL	0.526067		2	0	0.0463728	1	M	PM	IPM
P18827	Syndecan-1	Human	SDC1	0.524907		3	0	0.0455743	1	M	PM	IPM	CS
A2RU67	Uncharacterized protein KIAA1467	Human	KIAA1467	0.524027		2	0	0.0449749	1	M						ShG
P38570	Integrin alpha-E	Human	ITGAE	0.52378		3	0	0.0448077	1	M	PM
F5GWY5	Podocalyxin	Human	PODXL	0.518457		5	1	0.0807079	1	M	PM	IPM
Q9P2B2	Prostaglandin F2 receptor negative regulator	Human	PTGFRN	0.51701		13	0	0.0793911	1	M
O75509	Tumor necrosis factor receptor superfamily member 21	Human	TNFRSF21	0.509269		8	0	0.0725844	1	M
Q8IZY2	ATP-binding cassette sub-family A member 7	Human	ABCA7	0.506611		5	0	0.0342474	1	M	PM
P32942	Intercellular adhesion molecule 3	Human	ICAM3	0.496574		11	1	0.0622675	1	M	PM	IPM
P26951	Interleukin-3 receptor subunit alpha	Human	IL3RA	0.495958		8	1	0.0617935	1	M	PM
Q6P9G4	Transmembrane protein 154	Human	TMEM154	0.494805		4	0	0.0609119	1	M						ShG
P26010	Integrin beta-7	Human	ITGB7	0.493364		11	0	0.0598229	1	M	PM
Q8N6C5	Immunoglobulin superfamily member 1	Human	IGSF1	0.487781		5	0	0.0249	1	M				XC
Q6ZSS7	Major facilitator superfamily domain-containing protein 6	Human	MFSD6	0.487092		6	0	0.0552324	1	M						ShG
Q99795	Cell surface A33 antigen	Human	GPA33	0.4865		3	0	0.0548114	1	M	PM	IPM
P62701	40S ribosomal protein S4, X isoform	Human	RPS4X	0.480862		3	0	0.0219979	1	M
Q6IA17	Single Ig IL-1-related receptor	Human	SIGIRR	0.476531		6	0	0.0480509	1	M						ShG
O43493	Trans-Golgi network integral membrane protein 2	Human	TGOLN2	0.474383		5	0	0.046673	1	M	PM				Nuc
P10586	Receptor-type tyrosine-protein phosphatase F	Human	PTPRF	0.47335		23	0	0.0460201	1	M	PM	IPM
P12314	High affinity immunoglobulin gamma Fc receptor I	Human	FCGR1A	0.469925		11	0	0.0438997	1	M	PM
P78310	Coxsackievirus and adenovirus receptor	Human	CXADR	0.469792		3	0	0.0178964	1	M	PM	IPM		XC	Nuc
B4DDJ5	Macrophage scavenger receptor types I and II	Human	MSR1	0.456621		10	0	0.0363054	1	M	PM	IPM		XC
P62851	40S ribosomal protein S25	Human	RPS25	0.449924		2	0	0.0120294	1	M
P07949	Proto-oncogene tyrosine-protein kinase receptor Ret	Human	RET	0.443774		8	0	0.0105581	1	M						ShG
J3KNT4	Fibroblast growth factor receptor 1	Human	FGFR1	0.430793		2	0	0.00791687	1	M	PM	IPM		XC
Q13444	Disintegrin and metalloproteinase domain-containing protein 15	Human	ADAM15	0.428816		4	0	0.0235072	1	M	PM
Q9Y271	Cysteinyl leukotriene receptor 1	Human	CYSLTR1	0.427643		2	0	0.0230518	1	M	PM	IPM
Q8IX19	Mast cell-expressed membrane protein 1	Human	MCEMP1	0.427186		6	0	0.00728514	1	M						ShG
Q6UWL2	Sushi domain-containing protein 1	Human	SUSD1	0.426621		4	0	0.0226606	1	M						ShG
P08887	Interleukin-6 receptor subunit alpha	Human	IL6R	0.425387		4	0	0.00698543	1	M	PM		CS	XC
J3KNP4	Semaphorin-4B	Human	SEMA4B	0.424863		3	0	0.0069	1	M						ShG
P30050	60S ribosomal protein L12	Human	RPL12	0.424052		1	0	0.00676947	1	M
Q9NNX6	CD209 antigen	Human	CD209	0.410863		5	0	0.0172232	1	M	PM	IPM		XC
Q9Y279	V-set and immunoglobulin domain-containing protein 4	Human	VSIG4	0.39482		7	0	0.0127492	1	M						ShG
P48060	Glioma pathogenesis-related protein 1	Human	GLIPR1	0.392542		2	0	0.00303241	1	M				XC
P20309	Muscarinic acetylcholine receptor M3	Human	CHRM3	0.391282		6	0	0.0118936	1	M	PM	IPM
P13639	Elongation factor 2	Human	EEF2	0.384113		12	0	0.010294	1
B7Z5W1	Junctional adhesion molecule A	Human	F11R	0.375291		9	0	0.00855709	1	M	PM
Q99523	Sortilin	Human	SORT1	0.359415		5	0	0.00112492	1	M	PM		CS		Nuc
Q8WXA9	Splicing regulatory glutamine/lysine-rich protein 1	Human	SREK1	0.35859		2	0	0.00109505	1	M					Nuc
Q93033	Immunoglobulin superfamily member 2	Human	CD101	0.346081		12	0	0.00436391	1	M	PM
O94910	Latrophilin-1	Human	LPHN1	0.34395		3	0	0.00066567	1	M	PM
P18621	60S ribosomal protein L17	Human	RPL17	0.341553		2	0	0.000611268	1	M
P54762	Ephrin type-B receptor 1	Human	EPHB1	0.324939		3	0	0.000327911	1	M	PM	IPM
Q5VTU6	Receptor-type tyrosine-protein kinase FLT3	Human	FLT3	0.316566		10	0	0.00197437	1	M	PM	IPM	CS
P15309	Prostatic acid phosphatase	Human	ACPP	0.291172		6	1	0.000892287	1	M				XC
O60353	Frizzled-6	Human	FZD6	0.286451		3	0	6.04833e-05	1	M	PM	IPM
O94991	SLIT and NTRK-like protein 5	Human	SLITRK5	0.283399		7	0	0.000682873	1	M						ShG
Q13683	Integrin alpha-7	Human	ITGA7	0.260051		8	0	0.000282106	1	M	PM
Q96AP7	Endothelial cell-selective adhesion molecule	Human	ESAM	0.255513		2	0	1.13073e-05	1	M	PM
O94956	Solute carrier organic anion transporter family member 2B1	Human	SLCO2B1	0.248861		3	0	7.52971e-06	1	M	PM
Q92854	Semaphorin-4D	Human	SEMA4D	0.241739		3	0	4.77158e-06	1	M	PM
Q9UHN6	Transmembrane protein 2	Human	TMEM2	0.236776		30	1	0.000101364	1	M						ShG
F5H2B5	Phospholipase D4	Human	PLD4	0.227599		2	0	1.79905e-06	1	M						ShG
Q92673	Sortilin-related receptor	Human	SORL1	0.206084		13	0	1.98553e-05	1	M	PM	IPM		XC
Q9BXJ9	N-alpha-acetyltransferase 15, NatA auxiliary subunit	Human	NAA15	0.202679		1	0	2.47058e-07	1	M					Nuc
Q8NC51	Plasminogen activator inhibitor 1 RNA-binding protein	Human	SERBP1	0.192263		2	0	9.54641e-08	1	M	PM				Nuc
Q8N6T0	Putative uncharacterized protein C11orf80	Human	C11orf80	0.0249931		1	0	1.13796e-23	1
